# Supplementary material for: Landscape Analysis of Neurodevelopmental Comorbidities in Newborn Screening Conditions: Challenges and Opportunities
Source: Int J Neonatal Screen. 2024 Jan 4;10(1):4. doi: 10.3390/ijns10010004 (PMC10801524; doi:10.3390/ijns10010004)
Supplement: Supplementary file 1 [file IJNS-10-00004-s001.zip]

Archive with 4 entries (3 files):
- Supplementary Materials/
- Supplementary Materials/Table S1. MedGen Search_NBS & NDDs_Final.xlsx
- Supplementary Materials/Table S2. NDD CDEs_CDE repositories_Final.xls
- Supplementary Materials/Table S3. NDD CDEs_LPDR data dictionaries_Final.xlsx
