# Supplementary material for: Landscape Analysis of Neurodevelopmental Comorbidities in Newborn Screening Conditions: Challenges and Opportunities
Source: Int J Neonatal Screen. 2024 Jan 4;10(1):4. doi: 10.3390/ijns10010004 (PMC10801524; doi:10.3390/ijns10010004)
Supplement: Supplementary file 1 [file IJNS-10-00004-s001.zip › Supplementary Materials/Table S1. MedGen Search_NBS & NDDs_Final.xlsx]

## Sheet: MedGen_NDD terms_NBS (ALL)
				Domain Category	Atypical Development	Atypical Development	Atypical Development	Atypical Development		Cognitive	Cognitive	Cognitive	Cognitive	Cognitive	Cognitive	Cognitive	Cognitive	Cognitive	Cognitive	Cognitive	Cognitive	Cognitive	Cognitive	Cognitive	Cognitive		Social-emotional	Social-emotional	Social-emotional	Social-emotional	Social-emotional	Social-emotional	Social-emotional	Social-emotional	Social-emotional	Social-emotional	Social-emotional	Social-emotional		Language & Communication	Language & Communication	Language & Communication	Language & Communication		Motor	Motor		Others	Others
				NDD+ Terms	1a. Developmental delay/Delayed development/progressive problems with development		1b. Developmental regression (loss of developmental milestones)			2a. Cognitive impairment/ Plateauing of cognitive development/cognitive developmental delay		2b. Intellectual disabilities/deficit/impairment/poor intellectual function		2c. Learning disability/difficulty		2d. Mental Retardation/mental health disorder		2e. Loss of memory		2f. Dementia		2g. Progressive cognitive deterioration		2h. Decline in intellectual function			3a. Attention-deficit/hyperactivity disorder		3b. Behavioral problems/abnormalities/issues		3c. Irratibility		3d. Aggressiveness		3e. Neuropsychiatric symptoms (hyperactivity, delusions, disorientation, restlessness, hallucinations)		3f. Psychosis/Psychiatric problems/disorder			4a. Loss of communication skills		4b. Speech issues/difficulties/defects			5a. Delayed psychomotor development			6a. Failure to Thrive (restricted/poor/slow/slower than normal growth; growth impairement/failure)
MedGen Link	MedGen UID	Condition	Nomination Status	ACHDNC Classification	MedGen (definition/disease characteristics)	MedGen (additional description)	MedGen (definition/disease characteristics)	MedGen (additional description)		MedGen (definition/disease characteristics)	MedGen (additional description)	MedGen (definition/disease characteristics)	MedGen (additional description)	MedGen (definition/disease characteristics)	MedGen (additional description)	MedGen (definition/disease characteristics)	MedGen (additional description)	MedGen (definition/disease characteristics)	MedGen (additional description)	MedGen (definition/disease characteristics)	MedGen (additional description)	MedGen (definition/disease characteristics)	MedGen (additional description)	MedGen (definition/summary)	MedGen (additional description)		MedGen (definition/disease characteristics)	MedGen (additional description)	MedGen (definition/disease characteristics)	MedGen (additional description)	MedGen (definition/disease characteristics)	MedGen (additional description)	MedGen (definition/disease characteristics)	MedGen (additional description)	MedGen (definition/disease characteristics)	MedGen (additional description)	MedGen (definition/disease characteristics)	MedGen (additional description)		MedGen (definition/disease characteristics)	MedGen (additional description)	MedGen (definition/disease characteristics)	MedGen (additional description)		MedGen (definition/disease characteristics)	MedGen (additional description)		MedGen (definition/disease characteristics)	MedGen (additional description)
https://www.ncbi.nlm.nih.gov/medgen/78688	78688	Argininemia	RUSP - Secondary	Amino Acid		√	√	√		√		√	√																			√																	√
https://www.ncbi.nlm.nih.gov/medgen/78687	78687	Argininosuccinic Aciduria	RUSP - Core	Amino Acid	√	√				√			√	√	√												√		√
https://www.ncbi.nlm.nih.gov/medgen/155558	155558	Benign hyperphenylalaninemia	RUSP - Secondary	Amino Acid
https://www.ncbi.nlm.nih.gov/medgen/280689	280689	Beta-Ketothiolase Deficiency	RUSP - Core	Organic Acid
https://www.ncbi.nlm.nih.gov/medgen/199656	199656	Biopterin defect in cofactor biosynthesis	RUSP - Secondary	Amino Acid								√																																	√
https://www.ncbi.nlm.nih.gov/medgen/199656	199656	Biopterin defect in cofactor regeneration	RUSP - Secondary	Amino Acid								√																																	√
https://www.ncbi.nlm.nih.gov/medgen/66323	66323	Biotinidase Deficiency	RUSP - Core	Other		√
https://www.ncbi.nlm.nih.gov/medgen/90999	90999	Carnitine Uptake Defect/Carnitine Transport Defect	RUSP - Core	Fatty Acid Oxidation																												√
https://www.ncbi.nlm.nih.gov/medgen/91000	91000	Carnitine acylcarnitine translocase deficiency	RUSP - Secondary	Fatty Acid Oxidation	√							√
https://www.ncbi.nlm.nih.gov/medgen/137978	137978	Carnitine palmitoyltransferase type II deficiency	RUSP - Secondary	Fatty Acid Oxidation													√
https://www.ncbi.nlm.nih.gov/medgen/316820	316820	Carnitine palmitoyltransferase type I deficiency	RUSP - Secondary	Fatty Acid Oxidation
https://www.ncbi.nlm.nih.gov/medgen/1648491	1648491	Citrullinemia, Type I	RUSP - Core	Amino Acid																																												√	√
https://www.ncbi.nlm.nih.gov/medgen/350276	350276	Citrullinemia, Type II	RUSP - Secondary	Amino Acid														√	√												√	√	√	√	√	√												√	√
https://www.ncbi.nlm.nih.gov/medgen/424833	424833	Congenital adrenal hyperplasia	RUSP - Core	Endocrine
https://www.ncbi.nlm.nih.gov/medgen/57501	57501	Critical Congenital Heart Disease	RUSP - Core	Other		√
https://www.ncbi.nlm.nih.gov/medgen/41393	41393	Cystic Fibrosis	RUSP - Core	Other
https://www.ncbi.nlm.nih.gov/medgen/346552	346552	2,4 Dienoyl-CoA reductase deficiency	RUSP - Secondary	Fatty Acid Oxidation
https://www.ncbi.nlm.nih.gov/medgen/199598	199598	Galactoepimerase deficiency (Galactosemia Type III)	RUSP - Secondary	Other	√	√							√																														√					√	√
https://www.ncbi.nlm.nih.gov/medgen/120614	120614	Galactokinase deficiency (Galactosemia Type II)	RUSP - Secondary	Other
https://www.ncbi.nlm.nih.gov/medgen/468514	468514	Galactosemia (Galactosemia Type I)	RUSP - Core	Other	√	√							√																														√						√
https://www.ncbi.nlm.nih.gov/medgen/124337	124337	Glutaric Acidemia Type I	RUSP - Core	Organic Acid									√
https://www.ncbi.nlm.nih.gov/medgen/75696	75696	Glutaric acidemia type II	RUSP - Secondary	Fatty Acid Oxidation																										√
https://www.ncbi.nlm.nih.gov/medgen/65923	65923	Hearing Loss	RUSP - Core	Other
https://www.ncbi.nlm.nih.gov/medgen/120653	120653	Holocarboxylase Synthase Deficiency	RUSP - Core	Organic Acid		√
https://www.ncbi.nlm.nih.gov/medgen/42485	42485	Homocystinuria	RUSP - Core	Amino Acid		√							√		√																															√			√
https://www.ncbi.nlm.nih.gov/medgen/78692	78692	3-Hydroxy-3-Methyglutaric Aciduria	RUSP - Core	Organic Acid
https://www.ncbi.nlm.nih.gov/medgen/338300	338300	Hypermethioninemia	RUSP - Secondary	Amino Acid									√																																	√
https://www.ncbi.nlm.nih.gov/medgen/370754	370754	Isobutyrylglycinuria	RUSP - Secondary	Organic Acid		√
https://www.ncbi.nlm.nih.gov/medgen/82822	82822	Isovaleric Acidemia	RUSP - Core	Organic Acid		√																																											√
https://www.ncbi.nlm.nih.gov/medgen/266222	266222	Long-chain L-3 Hydroxyacyl-CoA Dehydrogenase Deficiency	RUSP - Core	Fatty Acid Oxidation
https://www.ncbi.nlm.nih.gov/medgen/91001	91001	Malonic acidemia	RUSP - Secondary	Organic Acid	√	√
https://www.ncbi.nlm.nih.gov/medgen/6217	6217	Maple Syrup Urine Disease	RUSP - Core	Amino Acid		√											√														√																		√
https://www.ncbi.nlm.nih.gov/medgen/65086	65086	Medium-chain Acyl-CoA Dehydrogenase Deficiency	RUSP - Core	Fatty Acid Oxidation
https://www.ncbi.nlm.nih.gov/medgen/356367	356367	Medium-chain ketoacyl-CoA thiolase deficiency	RUSP - Secondary	Fatty Acid Oxidation
https://www.ncbi.nlm.nih.gov/medgen/266222	266222	Medium/short-chain L-3-hydroxyacyl- CoA dehydrogenase deficiency	RUSP - Secondary	Fatty Acid Oxidation
https://www.ncbi.nlm.nih.gov/medgen/355324	355324	2-Methylbutyrylglycinuria	RUSP - Secondary	Organic Acid	√										√																	√														√			√
https://www.ncbi.nlm.nih.gov/medgen/78691	78691	3-Methylcrotonyl-CoA Carboxylase Deficiency	RUSP - Core	Organic Acid		√																																											√
https://www.ncbi.nlm.nih.gov/medgen/90994	90994	3-Methylglutaconic aciduria	RUSP - Secondary	Organic Acid	√											√				√				√																		√			√
https://www.ncbi.nlm.nih.gov/medgen/781653	781653	2-Methyl-3-hydroxybutyric aciduria	RUSP - Secondary	Organic Acid	√	√	√	√				√	√		√	√																									√					√
https://www.ncbi.nlm.nih.gov/medgen/120654	120654	Methylmalonic Acidemia (Cobalamin disorders)	RUSP - Core	Organic Acid	√	√						√	√																																√	√		√	√
https://www.ncbi.nlm.nih.gov/medgen/344419	344419	Methylmalonic Acidemia (methylmalonyl-CoA mutase)	RUSP - Core	Organic Acid	√	√						√	√																																√	√		√	√
https://www.ncbi.nlm.nih.gov/medgen/341253	341253	Methylmalonic acidemia with homocystinuria	RUSP - Secondary	Organic Acid	√	√							√				√		√		√	√		√	√										√	√		√					√			√		√	√
https://www.ncbi.nlm.nih.gov/medgen/44171	44171	Mucopolysaccharidosis Type I	RUSP - Core	Other		√		√				√		√	√										√												√
https://www.ncbi.nlm.nih.gov/medgen/7734	7734	Mucopolysaccharidosis Type II	RUSP - Core					√														√			√
https://www.ncbi.nlm.nih.gov/medgen/199655	199655	Phenylketonuria	RUSP - Core	Amino Acid	√							√																	√								√
https://www.ncbi.nlm.nih.gov/medgen/5340	5340	Pompe	RUSP - Core	Other																																										√		√	√
https://www.ncbi.nlm.nih.gov/medgen/41344	41344	Primary Congenital Hypothyroidism	RUSP - Core	Endocrine								√																																				√
https://www.ncbi.nlm.nih.gov/medgen/75694	75694	Propionic Acidemia	RUSP - Core	Organic Acid	√		√			√		√																																	√			√
https://www.ncbi.nlm.nih.gov/medgen/799020	799020	S, Beta-Thalassemia	RUSP - Core	Hemoglobin
https://www.ncbi.nlm.nih.gov/medgen/5496	5496	S,C Disease	RUSP - Core	Hemoglobin
https://www.ncbi.nlm.nih.gov/medgen/287	287	S,S Disease (Sickle Cell Anemia)	RUSP - Core	Hemoglobin																																												√	√
https://www.ncbi.nlm.nih.gov/medgen/220906	220906	Severe Combined Immunodeficiency	RUSP - Core	Other																																													√
https://www.ncbi.nlm.nih.gov/medgen/90998	90998	Short-chain acyl-CoA dehydrogenase deficiency	RUSP - Secondary	Fatty Acid Oxidation	√	√																																										√	√
https://www.ncbi.nlm.nih.gov/medgen/7755	7755	Spinal Muscular Atrophy	RUSP - Core																																													√
https://www.ncbi.nlm.nih.gov/medgen/1712366	1712366	T-cell related lymphocyte deficiencies	RUSP - Secondary	Other
https://www.ncbi.nlm.nih.gov/medgen/370665	370665	Trifunctional Protein Deficiency	RUSP - Core	Fatty Acid Oxidation
https://www.ncbi.nlm.nih.gov/medgen/75688	75688	Tyrosinemia, Type I	RUSP - Core	Amino Acid												√	√																															√	√
https://www.ncbi.nlm.nih.gov/medgen/75687	75687	Tyrosinemia, type II	RUSP - Secondary	Amino Acid									√			√	√
https://www.ncbi.nlm.nih.gov/medgen/78694	78694	Tyrosinemia, type III	RUSP - Secondary	Amino Acid									√			√
https://www.ncbi.nlm.nih.gov/medgen/42400	42400	Various other hemoglobinopathies	RUSP - Secondary	Amino Acid
https://www.ncbi.nlm.nih.gov/medgen/854382	854382	Very Long-chain Acyl-CoA Dehydrogenase Deficiency	RUSP - Core	Fatty Acid Oxidation
https://www.ncbi.nlm.nih.gov/medgen/57667	57667	X-linked Adrenoleukodystrophy	RUSP - Core	Other						√					√										√				√	√				√				√
		N=62			14	19	3	4		4	0	11	13	2	6	5	5	1	2	1	1	2	0	2	4		1	0	3	2	2	4	1	2	2	2	2	2		0	1	1	3		6	8		13	18
		Red: Clinical information was not listed in MedGene for this condition.			24 (40%)		5 (8%)			4 (7%)		20 (33%)		6 (10%)		8 (13%)		2 (3%)		2 (3%)		2 (3%)		5 (8%)			1 (2%)		4 (7%)		5 (8%)		2 (3%)		2 (3%)		4 (7%)			1 (2%)		4 (7%)			12 (20%)			21 (35%)
		Total (with MedGen information)= 60			Development = 25 (42%)												Cognition = 28 (47%)															Socio-emotion = 11 (18%)								Language & Communication = 5 (8%)					Motor= 12 (20%)
[truncated: 6 more columns]

## Sheet: MedGen_NDD terms_NBS (Core)
				Domain Category	Atypical Development	Atypical Development	Atypical Development	Atypical Development		Cognitive	Cognitive	Cognitive	Cognitive	Cognitive	Cognitive	Cognitive	Cognitive	Cognitive	Cognitive	Cognitive	Cognitive	Cognitive	Cognitive	Cognitive	Cognitive		Social-emotional	Social-emotional	Social-emotional	Social-emotional	Social-emotional	Social-emotional	Social-emotional	Social-emotional	Social-emotional	Social-emotional	Social-emotional	Social-emotional		Language & Communication	Language & Communication	Language & Communication	Language & Communication		Motor	Motor		Others	Others
				NDD+ Terms	1a. Developmental delay/Delayed development/progressive problems with development		1b. Developmental regression (loss of developmental milestones)			2b. Intellectual disabilities/deficit/impairment/poor intellectual function		2c. Learning disability/difficulty		2a. Cognitive impairment/ Plateauing of cognitive development/cognitive developmental delay		2e. Loss of memory		2f. Dementia		2g. Progressive cognitive deterioration		2h. Decline in intellectual function		2d. Mental Retardation/mental health disorder			3a. Attention-deficit/hyperactivity disorder		3b. Behavioral problems/abnormalities/issues		3e. Neuropsychiatric symptoms (hyperactivity, delusions, disorientation, restlessness, hallucinations)		3f. Psychosis/Psychiatric problems/disorder		3c. Irratibility		3d. Aggressiveness			4a. Loss of communication skills		4b. Speech issues/difficulties/defects			5a. Delayed psychomotor development			6a. Failure to Thrive (restricted/poor/slow/slower than normal growth; growth impairement/failure)
MedGen Link	MedGen UID	Condition	Nomination Status	ACHDNC Classification	MedGen (definition/disease characteristics)	MedGen (additional description)	MedGen (definition/disease characteristics)	MedGen (additional description)		MedGen (definition/disease characteristics)	MedGen (additional description)	MedGen (definition/disease characteristics)	MedGen (additional description)	MedGen (definition/disease characteristics)	MedGen (additional description)	MedGen (definition/disease characteristics)	MedGen (additional description)	MedGen (definition/disease characteristics)	MedGen (additional description)	MedGen (definition/disease characteristics)	MedGen (additional description)	MedGen (definition/summary)	MedGen (additional description)	MedGen (definition/disease characteristics)	MedGen (additional description)		MedGen (definition/disease characteristics)	MedGen (additional description)	MedGen (definition/disease characteristics)	MedGen (additional description)	MedGen (definition/disease characteristics)	MedGen (additional description)	MedGen (definition/disease characteristics)	MedGen (additional description)	MedGen (definition/disease characteristics)	MedGen (additional description)	MedGen (definition/disease characteristics)	MedGen (additional description)		MedGen (definition/disease characteristics)	MedGen (additional description)	MedGen (definition/disease characteristics)	MedGen (additional description)		MedGen (definition/disease characteristics)	MedGen (additional description)		MedGen (definition/disease characteristics)	MedGen (additional description)
https://www.ncbi.nlm.nih.gov/medgen/78687	78687	Argininosuccinic Aciduria	RUSP - Core	Amino Acid	√	√					√	√	√	√													√		√
https://www.ncbi.nlm.nih.gov/medgen/280689	280689	Beta-Ketothiolase Deficiency	RUSP - Core	Organic Acid
https://www.ncbi.nlm.nih.gov/medgen/66323	66323	Biotinidase Deficiency	RUSP - Core	Other		√
https://www.ncbi.nlm.nih.gov/medgen/90999	90999	Carnitine Uptake Defect/Carnitine Transport Defect	RUSP - Core	Fatty Acid Oxidation																																√
https://www.ncbi.nlm.nih.gov/medgen/1648491	1648491	Citrullinemia, Type I	RUSP - Core	Amino Acid																																												√	√
https://www.ncbi.nlm.nih.gov/medgen/424833	424833	Congenital adrenal hyperplasia	RUSP - Core	Endocrine
https://www.ncbi.nlm.nih.gov/medgen/57501	57501	Critical Congenital Heart Disease	RUSP - Core	Other		√
https://www.ncbi.nlm.nih.gov/medgen/41393	41393	Cystic Fibrosis	RUSP - Core	Other
https://www.ncbi.nlm.nih.gov/medgen/468514	468514	Galactosemia (Galactosemia Type I)	RUSP - Core	Other	√	√					√																																√						√
https://www.ncbi.nlm.nih.gov/medgen/124337	124337	Glutaric Acidemia Type I	RUSP - Core	Organic Acid							√
https://www.ncbi.nlm.nih.gov/medgen/65923	65923	Hearing Loss	RUSP - Core	Other
https://www.ncbi.nlm.nih.gov/medgen/120653	120653	Holocarboxylase Synthase Deficiency	RUSP - Core	Organic Acid		√
https://www.ncbi.nlm.nih.gov/medgen/42485	42485	Homocystinuria	RUSP - Core	Amino Acid		√					√		√																																	√			√
https://www.ncbi.nlm.nih.gov/medgen/78692	78692	3-Hydroxy-3-Methyglutaric Aciduria	RUSP - Core	Organic Acid
https://www.ncbi.nlm.nih.gov/medgen/82822	82822	Isovaleric Acidemia	RUSP - Core	Organic Acid		√																																											√
https://www.ncbi.nlm.nih.gov/medgen/266222	266222	Long-chain L-3 Hydroxyacyl-CoA Dehydrogenase Deficiency	RUSP - Core	Fatty Acid Oxidation
https://www.ncbi.nlm.nih.gov/medgen/6217	6217	Maple Syrup Urine Disease	RUSP - Core	Amino Acid		√																			√										√														√
https://www.ncbi.nlm.nih.gov/medgen/65086	65086	Medium-chain Acyl-CoA Dehydrogenase Deficiency	RUSP - Core	Fatty Acid Oxidation
https://www.ncbi.nlm.nih.gov/medgen/78691	78691	3-Methylcrotonyl-CoA Carboxylase Deficiency	RUSP - Core	Organic Acid		√																																											√
https://www.ncbi.nlm.nih.gov/medgen/120654	120654	Methylmalonic Acidemia (Cobalamin disorders)	RUSP - Core	Organic Acid	√	√				√	√																																		√	√		√	√
https://www.ncbi.nlm.nih.gov/medgen/344419	344419	Methylmalonic Acidemia (methylmalonyl-CoA mutase)	RUSP - Core	Organic Acid	√	√				√	√																																		√	√		√	√
https://www.ncbi.nlm.nih.gov/medgen/44171	44171	Mucopolysaccharidosis Type I	RUSP - Core	Other		√		√		√		√	√										√										√
https://www.ncbi.nlm.nih.gov/medgen/7734	7734	Mucopolysaccharidosis Type II	RUSP - Core					√												√			√
https://www.ncbi.nlm.nih.gov/medgen/199655	199655	Phenylketonuria	RUSP - Core	Amino Acid	√					√																			√				√
https://www.ncbi.nlm.nih.gov/medgen/5340	5340	Pompe	RUSP - Core	Other																																										√		√	√
https://www.ncbi.nlm.nih.gov/medgen/41344	41344	Primary Congenital Hypothyroidism	RUSP - Core	Endocrine						√																																						√
https://www.ncbi.nlm.nih.gov/medgen/75694	75694	Propionic Acidemia	RUSP - Core	Organic Acid	√		√			√				√																															√			√
https://www.ncbi.nlm.nih.gov/medgen/799020	799020	S, Beta-Thalassemia	RUSP - Core	Hemoglobin
https://www.ncbi.nlm.nih.gov/medgen/5496	5496	S,C Disease	RUSP - Core	Hemoglobin
https://www.ncbi.nlm.nih.gov/medgen/287	287	S,S Disease (Sickle Cell Anemia)	RUSP - Core	Hemoglobin																																												√	√
https://www.ncbi.nlm.nih.gov/medgen/220906	220906	Severe Combined Immunodeficiency	RUSP - Core	Other																																													√
https://www.ncbi.nlm.nih.gov/medgen/7755	7755	Spinal Muscular Atrophy	RUSP - Core																																													√
https://www.ncbi.nlm.nih.gov/medgen/370665	370665	Trifunctional Protein Deficiency	RUSP - Core	Fatty Acid Oxidation
https://www.ncbi.nlm.nih.gov/medgen/75688	75688	Tyrosinemia, Type I	RUSP - Core	Amino Acid																				√	√																							√	√
https://www.ncbi.nlm.nih.gov/medgen/854382	854382	Very Long-chain Acyl-CoA Dehydrogenase Deficiency	RUSP - Core	Fatty Acid Oxidation
https://www.ncbi.nlm.nih.gov/medgen/57667	57667	X-linked Adrenoleukodystrophy	RUSP - Core	Other									√	√									√						√	√				√				√
		N=36			6	12	1	2		6	6	2	4	3	0	0	0	0	0	1	0	0	3	1	2		1	0	3	1	0	0	2	1	1	1	0	1		0	0	0	1		3	4		9	12
					14 (39%)		3 (8%)			10 (28%)		4 (11%)		3 (8%)		0		0		1 (3%)		3 (8%)		2 (6%)			1 (3%)		3 (8%)		0		3 (8%)		2 (6%)		1 (3%)			0		1 (3%)			5 (14%)			15 (42%)
		Total (with MedGen Information)= 36			Development = 15 (42%)												Cognition = 14 (39%)														Socio-emotion = 6 (17%)									Language & Communication = 1 (3%)					Motor= 5 (14%)
[truncated: 6 more columns]

## Sheet: MedGen_NDD terms_NBS (Second)
				Domain Category	Atypical Development	Atypical Development	Atypical Development	Atypical Development		Cognitive	Cognitive	Cognitive	Cognitive	Cognitive	Cognitive	Cognitive	Cognitive	Cognitive	Cognitive	Cognitive	Cognitive	Cognitive	Cognitive	Cognitive	Cognitive		Social-emotional	Social-emotional	Social-emotional	Social-emotional	Social-emotional	Social-emotional	Social-emotional	Social-emotional	Social-emotional	Social-emotional	Social-emotional	Social-emotional		Language & Communication	Language & Communication	Language & Communication	Language & Communication		Motor	Motor		Others	Others
				NDD+ Terms	1a. Developmental delay/Delayed development/progressive problems with development		1b. Developmental regression (loss of developmental milestones)			2b. Intellectual disabilities/deficit/impairment/poor intellectual function		2c. Learning disability/difficulty		2a. Cognitive impairment/ Plateauing of cognitive development/cognitive developmental delay		2e. Loss of memory		2f. Dementia		2g. Progressive cognitive deterioration		2h. Decline in intellectual function		2d. Mental Retardation/mental health disorder			3a. Attention-deficit/hyperactivity disorder		3b. Behavioral problems/abnormalities/issues		3e. Neuropsychiatric symptoms (hyperactivity, delusions, disorientation, restlessness, hallucinations)		3f. Psychosis/Psychiatric problems/disorder		3c. Irratibility		3d. Aggressiveness			4a. Loss of communication skills		4b. Speech issues/difficulties/defects			5a. Delayed psychomotor development			6a. Failure to Thrive (restricted/poor/slow/slower than normal growth; growth impairement/failure)
MedGen Link	MedGen UID	Condition	Nomination Status	ACHDNC Classification	MedGen (definition/disease characteristics)	MedGen (additional description)	MedGen (definition/disease characteristics)	MedGen (additional description)		MedGen (definition/disease characteristics)	MedGen (additional description)	MedGen (definition/disease characteristics)	MedGen (additional description)	MedGen (definition/disease characteristics)	MedGen (additional description)	MedGen (definition/disease characteristics)	MedGen (additional description)	MedGen (definition/disease characteristics)	MedGen (additional description)	MedGen (definition/disease characteristics)	MedGen (additional description)	MedGen (definition/summary)	MedGen (additional description)	MedGen (definition/disease characteristics)	MedGen (additional description)		MedGen (definition/disease characteristics)	MedGen (additional description)	MedGen (definition/disease characteristics)	MedGen (additional description)	MedGen (definition/disease characteristics)	MedGen (additional description)	MedGen (definition/disease characteristics)	MedGen (additional description)	MedGen (definition/disease characteristics)	MedGen (additional description)	MedGen (definition/disease characteristics)	MedGen (additional description)		MedGen (definition/disease characteristics)	MedGen (additional description)	MedGen (definition/disease characteristics)	MedGen (additional description)		MedGen (definition/disease characteristics)	MedGen (additional description)		MedGen (definition/disease characteristics)	MedGen (additional description)
https://www.ncbi.nlm.nih.gov/medgen/78688	78688	Argininemia	RUSP - Secondary	Amino Acid		√	√	√		√	√			√																						√													√
https://www.ncbi.nlm.nih.gov/medgen/155558	155558	Benign hyperphenylalaninemia	RUSP - Secondary	Amino Acid
https://www.ncbi.nlm.nih.gov/medgen/199656	199656	Biopterin defect in cofactor biosynthesis	RUSP - Secondary	Amino Acid						√																																			√
https://www.ncbi.nlm.nih.gov/medgen/199656	199656	Biopterin defect in cofactor regeneration	RUSP - Secondary	Amino Acid						√																																			√
https://www.ncbi.nlm.nih.gov/medgen/91000	91000	Carnitine acylcarnitine translocase deficiency	RUSP - Secondary	Fatty Acid Oxidation	√					√
https://www.ncbi.nlm.nih.gov/medgen/137978	137978	Carnitine palmitoyltransferase type II deficiency	RUSP - Secondary	Fatty Acid Oxidation																					√
https://www.ncbi.nlm.nih.gov/medgen/316820	316820	Carnitine palmitoyltransferase type I deficiency	RUSP - Secondary	Fatty Acid Oxidation
https://www.ncbi.nlm.nih.gov/medgen/350276	350276	Citrullinemia, Type II	RUSP - Secondary	Amino Acid												√	√														√	√			√	√	√	√										√	√
https://www.ncbi.nlm.nih.gov/medgen/346552	346552	2,4 Dienoyl-CoA reductase deficiency	RUSP - Secondary	Fatty Acid Oxidation
https://www.ncbi.nlm.nih.gov/medgen/199598	199598	Galactoepimerase deficiency (Galactosemia Type III)	RUSP - Secondary	Other	√	√					√																																√					√	√
https://www.ncbi.nlm.nih.gov/medgen/120614	120614	Galactokinase deficiency (Galactosemia Type II)	RUSP - Secondary	Other
https://www.ncbi.nlm.nih.gov/medgen/75696	75696	Glutaric acidemia type II	RUSP - Secondary	Fatty Acid Oxidation																										√
https://www.ncbi.nlm.nih.gov/medgen/338300	338300	Hypermethioninemia	RUSP - Secondary	Amino Acid							√																																			√
https://www.ncbi.nlm.nih.gov/medgen/370754	370754	Isobutyrylglycinuria	RUSP - Secondary	Organic Acid		√
https://www.ncbi.nlm.nih.gov/medgen/91001	91001	Malonic acidemia	RUSP - Secondary	Organic Acid	√	√
https://www.ncbi.nlm.nih.gov/medgen/356367	356367	Medium-chain ketoacyl-CoA thiolase deficiency	RUSP - Secondary	Fatty Acid Oxidation
https://www.ncbi.nlm.nih.gov/medgen/266222	266222	Medium/short-chain L-3-hydroxyacyl- CoA dehydrogenase deficiency	RUSP - Secondary	Fatty Acid Oxidation
https://www.ncbi.nlm.nih.gov/medgen/355324	355324	2-Methylbutyrylglycinuria	RUSP - Secondary	Organic Acid	√								√																							√										√			√
https://www.ncbi.nlm.nih.gov/medgen/90994	90994	3-Methylglutaconic aciduria	RUSP - Secondary	Organic Acid	√													√				√		√																		√			√
https://www.ncbi.nlm.nih.gov/medgen/781653	781653	2-Methyl-3-hydroxybutyric aciduria	RUSP - Secondary	Organic Acid	√	√	√	√		√	√		√											√																	√					√
https://www.ncbi.nlm.nih.gov/medgen/341253	341253	Methylmalonic acidemia with homocystinuria	RUSP - Secondary	Organic Acid	√	√					√						√		√	√		√	√		√						√	√		√									√			√		√	√
https://www.ncbi.nlm.nih.gov/medgen/90998	90998	Short-chain acyl-CoA dehydrogenase deficiency	RUSP - Secondary	Fatty Acid Oxidation	√	√																																										√	√
https://www.ncbi.nlm.nih.gov/medgen/1712366	1712366	T-cell related lymphocyte deficiencies	RUSP - Secondary	Other
https://www.ncbi.nlm.nih.gov/medgen/75687	75687	Tyrosinemia, type II	RUSP - Secondary	Amino Acid							√													√	√
https://www.ncbi.nlm.nih.gov/medgen/78694	78694	Tyrosinemia, type III	RUSP - Secondary	Amino Acid							√													√
https://www.ncbi.nlm.nih.gov/medgen/42400	42400	Various other hemoglobinopathies	RUSP - Secondary	Amino Acid
		N=26			8	7	2	2		5	7	0	2	1	0	1	2	1	1	1	0	2	1	4	3		0	0	0	1	2	2	0	1	1	3	1	1		0	1	1	2		3	4		4	6
					10 (42%)		2 (8%)			10 (42%)		2 (8%)		1 (4%)		2 (8%)		2 (8%)		1 (4%)		1 (4%)		6 (25%)			0		1 (4%)		2 (8%)		1 (4%)		3 (13%)		1 (4%)			1 (4%)		3 (13%)			7 (29%)			6 (25%)
		Total (with MedGen Information)= 24			Development = 10 (42%)												Cognition = 14 (58%)														Socio-emotion = 5 (21%)									Language & Communication = 4 (17%)					Motor= 7 (30%)
[truncated: 6 more columns]
