# Supplementary material for: Landscape Analysis of Neurodevelopmental Comorbidities in Newborn Screening Conditions: Challenges and Opportunities
Source: Int J Neonatal Screen. 2024 Jan 4;10(1):4. doi: 10.3390/ijns10010004 (PMC10801524; doi:10.3390/ijns10010004)
Supplement: Supplementary file 1 [file IJNS-10-00004-s001.zip › Supplementary Materials/Table S2. NDD CDEs_CDE repositories_Final.xls]

## Sheet: NDD CDEs_NIH CDE repositories
Table S2. NDD-related CDEs from NIH CDE repositories.
Name	Question Texts	Value Type	Permissible Values	Nb of Permissible Values	Steward	Used By	Registration Status	Identifiers
ADD ADHD indicator		Value List	No; Yes	2	NINDS	NINDS	Qualified	BRICS Variable Name: ADDADHDInd; NINDS: C52415 v1
ADD ADHD medication perscription indicator		Value List	No; Yes	2	NINDS	NINDS	Qualified	BRICS Variable Name: ADDADHDMedPerscInd; NINDS: C52416 v1
Anxious new situations AQ	New situations make me anxious.	Value List	1; 2; 3; 4	4	LOINC	PhenX	Qualified	LOINC: 65046-5 v2.69
Are people important to him/her?	Are people important to him/her?	Value List	Yes; No	2	LOINC	PhenX	Qualified	LOINC: 65120-8 v2.69
Attention deficit disorder attention deficit hyperactivity disorder indicator		Value List	Yes; No; Unknown	3	NINDS	NINDS	Qualified	BRICS Variable Name: AttentionDeficitADHDInd; NINDS: C17493 v3
Attention deficit hyperactivity disorder indicator		Value List	No; Yes	2	NINDS	NINDS	Qualified	BRICS Variable Name: AttDefHyperDisInd; NINDS: C22478 v1
Await turn (stand in line and take turns)	Await turn (stand in line and take turns)	Value List	1; 2; 3; 4; 5; 6	6	LOINC	PhenX	Qualified	LOINC: 65258-6 v2.69
Can s/he count to 50 without leaving out any numbers?	Can s/he count to 50 without leaving out any numbers?	Value List	Yes; No	2	LOINC	PhenX	Qualified	LOINC: 65125-7 v2.69
Can s/he dress him/herself?	Can s/he dress him/herself?	Value List	Yes; No	2	LOINC	PhenX	Qualified	LOINC: 65121-6 v2.69
Can s/he keep a two-way conversation going?	Can s/he keep a two-way conversation going?	Value List	Yes; No	2	LOINC	PhenX	Qualified	LOINC: 65110-9 v2.69
Can s/he read appropriately for his/her age?	Can s/he read appropriately for his/her age?	Value List	Yes; No	2	LOINC	PhenX	Qualified	LOINC: 65111-7 v2.69
Can s/he ride a bicycle (even if with stabilizers)?	Can s/he ride a bicycle (even if with stabilizers)?	Value List	Yes; No	2	LOINC	PhenX	Qualified	LOINC: 65132-3 v2.69
Care how perceived CAST	Does s/he care how s/he is perceived by the rest of the group?	Value List	Yes; No	2	LOINC	PhenX	Qualified	LOINC: 65134-9 v2.69
Chat spontaneously CAST	Does s/he come up to you spontaneously for a chat?	Value List	Yes; No	2	LOINC	PhenX	Qualified	LOINC: 65101-8 v2.69
Checklist for Autism in Toddlers (CHAT) - bricks count		Number		0	NINDS	NINDS	Qualified	NINDS: C13116 v3; BRICS Variable Name: CHATBricksCt
Checklist for Autism in Toddlers (CHAT) - bring objects over show indicator		Text		0	NINDS	NINDS	Qualified	NINDS: C13110 v3; BRICS Variable Name: CHATBringObjectShowInd
Checklist for Autism in Toddlers (CHAT) - build tower bricks indicator		Value List	No; Yes	2	NINDS	NINDS	Qualified	NINDS: C13115 v3; BRICS Variable Name: CHATBldTowerBricksInd
Checklist for Autism in Toddlers (CHAT) - enjoy knee bounce indicator		Text		0	NINDS	NINDS	Qualified	NINDS: C13102 v3; BRICS Variable Name: CHATEnjoyKneeBouncedInd
Checklist for Autism in Toddlers (CHAT) - enjoy playing indicator		Text		0	NINDS	NINDS	Qualified	NINDS: C13105 v3; BRICS Variable Name: CHATPlayingInd
Checklist for Autism in Toddlers (CHAT) - eye contact indicator		Value List	No; Yes	2	NINDS	NINDS	Qualified	NINDS: C13111 v3; BRICS Variable Name: CHATEyeContactInd
Checklist for Autism in Toddlers (CHAT) - like climbing indicator		Text		0	NINDS	NINDS	Qualified	NINDS: C13104 v3; BRICS Variable Name: CHATLikeClimbingInd
Checklist for Autism in Toddlers (CHAT) - look pointing indicator		Value List	No; Yes	2	NINDS	NINDS	Qualified	NINDS: C13112 v3; BRICS Variable Name: CHATLookPointInd
Checklist for Autism in Toddlers (CHAT) - play small toys indicator		Text		0	NINDS	NINDS	Qualified	NINDS: C13109 v3; BRICS Variable Name: CHATPlaySmallToysInd
Checklist for Autism in Toddlers (CHAT) - point index finger light indicator		Value List	No; Yes	2	NINDS	NINDS	Qualified	NINDS: C13114 v3; BRICS Variable Name: CHATPointIndexFingerLightInd
Checklist for Autism in Toddlers (CHAT) - pretend indicator		Text		0	NINDS	NINDS	Qualified	NINDS: C13106 v3; BRICS Variable Name: CHATPretendInd
Checklist for Autism in Toddlers (CHAT) - pretend tea drink indicator		Value List	No; Yes	2	NINDS	NINDS	Qualified	NINDS: C13113 v3; BRICS Variable Name: CHATPretendTeaDrinkInd
Checklist for Autism in Toddlers (CHAT) - take interest other children indicator		Text		0	NINDS	NINDS	Qualified	NINDS: C13103 v3; BRICS Variable Name: CHATTakeInterestOthChildInd
Checklist for Autism in Toddlers (CHAT) - use index finger ask indicator		Text		0	NINDS	NINDS	Qualified	NINDS: C13107 v3; BRICS Variable Name: CHATUseIndexFingerAskInd
Checklist for Autism in Toddlers (CHAT) - use index finger interest indicator		Text		0	NINDS	NINDS	Qualified	NINDS: C13108 v3; BRICS Variable Name: CHATUseIndexFingerInterestInd
Child ADD ADHD ever PhenX	Has a health professional ever said that your child has attention-deficit disorder (ADD), or attention-deficit-hyperactivity disorder (ADHD)?	Value List	1; 2; 3	3	LOINC	PhenX	Qualified	LOINC: 64577-0 v2.69
Child anxious new situations AQ Adol	New situations make your child anxious.	Value List	1; 2; 3; 4	4	LOINC	PhenX	Qualified	LOINC: 65096-0 v2.69
Child collect categories AQ Adol	Your child likes to collect information about categories of things, types of car, types of bird, types of train, types of plant, etc.	Value List	1; 2; 3; 4	4	LOINC	PhenX	Qualified	LOINC: 65091-1 v2.69
Child daily routine AQ Adol	It does not upset your child if the daily routine is disturbed.	Value List	1; 2; 3; 4	4	LOINC	PhenX	Qualified	LOINC: 65075-4 v2.69
Child diff imagine someone else AQ Adol	Your child finds it difficult to imagine what it would be like to be someone else.	Value List	1; 2; 3; 4	4	LOINC	PhenX	Qualified	LOINC: 65092-9 v2.69
Child diff phone conversation AQ Adol	When your child talks on the phone, he or she is not sure when its their turn to speak.	Value List	1; 2; 3; 4	4	LOINC	PhenX	Qualified	LOINC: 65083-8 v2.69
Child diff remember birth dates AQ Adol	Your child is not very good at remembering peoples date of birth.	Value List	1; 2; 3; 4	4	LOINC	PhenX	Qualified	LOINC: 65099-4 v2.69
Child diff understand characters AQ Adol	When your child is reading a story, your child finds it difficult to work out the characters' intentions.	Value List	1; 2; 3; 4	4	LOINC	PhenX	Qualified	LOINC: 65070-5 v2.69
Child diff understand joke AQ Adol	Your child is often the last to understand the point of a joke.	Value List	1; 2; 3; 4	4	LOINC	PhenX	Qualified	LOINC: 65085-3 v2.69
Child diff work out intentions AQ Adol	Your child finds it difficult to work out peoples intentions.	Value List	1; 2; 3; 4	4	LOINC	PhenX	Qualified	LOINC: 65095-2 v2.69
Child difficulty conversation AQ Adol	Your child frequently finds that he or she doesn't know how to keep a conversation going.	Value List	1; 2; 3; 4	4	LOINC	PhenX	Qualified	LOINC: 65076-2 v2.69
Child dominate conversation AQ Adol	When your child talks, it isn't always easy for others to get a word in edgeways.	Value List	1; 2; 3; 4	4	LOINC	PhenX	Qualified	LOINC: 65068-9 v2.69
Child drawn to people AQ Adol	Your child finds him or herself drawn more strongly to people than to things.	Value List	1; 2; 3; 4	4	LOINC	PhenX	Qualified	LOINC: 65065-5 v2.69
Child easy create picture mind AQ Adol	If your child tries to imagine something, your child finds it very easy to create a picture in his or her mind.	Value List	1; 2; 3; 4	4	LOINC	PhenX	Qualified	LOINC: 65053-1 v2.69
Child easy to multi-task AQ Adol	Your child finds it easy to do more than one thing at once.	Value List	1; 2; 3; 4	4	LOINC	PhenX	Qualified	LOINC: 65082-0 v2.69
Child easy to read face AQ Adol	Your child finds it easy to work out what someone is thinking or feeling just by looking at their face.	Value List	1; 2; 3; 4	4	LOINC	PhenX	Qualified	LOINC: 65086-1 v2.69
Child enjoy chit-chat AQ Adol	Your child enjoys social chit-chat.	Value List	1; 2; 3; 4	4	LOINC	PhenX	Qualified	LOINC: 65067-1 v2.69
Child enjoy planning activities AQ Adol	Your child likes to plan any activities he or she participates in carefully.	Value List	1; 2; 3; 4	4	LOINC	PhenX	Qualified	LOINC: 65093-7 v2.69
Child enjoy spontaneity AQ Adol	Your child enjoys doing things spontaneously.	Value List	1; 2; 3; 4	4	LOINC	PhenX	Qualified	LOINC: 65084-6 v2.69
Child enjoys meeting new people AQ Adol	Your child enjoys meeting new people.	Value List	1; 2; 3; 4	4	LOINC	PhenX	Qualified	LOINC: 65097-8 v2.69
Child enjoys social occasions AQ Adol	Your child enjoys social occasions.	Value List	1; 2; 3; 4	4	LOINC	PhenX	Qualified	LOINC: 65094-5 v2.69
Child fascinated dates AQ Adol	Your child is fascinated by dates.	Value List	1; 2; 3; 4	4	LOINC	PhenX	Qualified	LOINC: 65059-8 v2.69
Child fascinated numbers AQ Adol	Your child is fascinated by numbers.	Value List	1; 2; 3; 4	4	LOINC	PhenX	Qualified	LOINC: 65069-7 v2.69
Child go on one thing AQ Adol	People often tell them that your child keeps going on and on about the same thing.	Value List	1; 2; 3; 4	4	LOINC	PhenX	Qualified	LOINC: 65089-5 v2.69
Child good diplomat AQ Adol	Your child is a good diplomat.	Value List	1; 2; 3; 4	4	LOINC	PhenX	Qualified	LOINC: 65098-6 v2.69
Child good social chit-chat AQ Adol	Your child is good at social chit-chat.	Value List	1; 2; 3; 4	4	LOINC	PhenX	Qualified	LOINC: 65088-7 v2.69
Child hard make friends AQ Adol	Your child finds it hard to make new friends.	Value List	1; 2; 3; 4	4	LOINC	PhenX	Qualified	LOINC: 65072-1 v2.69
Child imagine story characters AQ Adol	When your child is reading a story, your child can easily imagine what the characters might look like.	Value List	1; 2; 3; 4	4	LOINC	PhenX	Qualified	LOINC: 65058-0 v2.69
Child library over party AQ Adol	Your child would rather go to a library than a party.	Value List	1; 2; 3; 4	4	LOINC	PhenX	Qualified	LOINC: 65063-0 v2.69
Child make up stories easy AQ Adol	Your child finds making up stories easy.	Value List	1; 2; 3; 4	4	LOINC	PhenX	Qualified	LOINC: 65064-8 v2.69
Child not enjoy reading AQ Adol	Your child doesn't particularly enjoy reading fiction.	Value List	1; 2; 3; 4	4	LOINC	PhenX	Qualified	LOINC: 65071-3 v2.69
Child not remember phone numbers AQ Adol	Your child is not very good at remembering phone numbers.	Value List	1; 2; 3; 4	4	LOINC	PhenX	Qualified	LOINC: 65079-6 v2.69
Child notice details AQ Adol	Your child tends to notice details that others do not.	Value List	1; 2; 3; 4	4	LOINC	PhenX	Qualified	LOINC: 65062-2 v2.69
Child notice small changes AQ Adol	Your child doesn't usually notice small changes in a situation, or a person's appearance.	Value List	1; 2; 3; 4	4	LOINC	PhenX	Qualified	LOINC: 65080-4 v2.69
Child notices licwnse plates AQ Adol	Your child usually notices car number plates or similar strings of information.	Value List	1; 2; 3; 4	4	LOINC	PhenX	Qualified	LOINC: 65056-4 v2.69
Child notices patterns AQ Adol	Your child notices patterns in things all the time.	Value List	1; 2; 3; 4	4	LOINC	PhenX	Qualified	LOINC: 65073-9 v2.69
Child notices small sounds AQ Adol	Your child often notices small sounds when others do not.	Value List	1; 2; 3; 4	4	LOINC	PhenX	Qualified	LOINC: 65055-6 v2.69
Child prefer do things same way AQ Adol	Your child prefers to do things the same way over and over again.	Value List	1; 2; 3; 4	4	LOINC	PhenX	Qualified	LOINC: 65052-3 v2.69
Child prefer things with others AQ Adol	Your child prefers to do things with others rather than on his or her own.	Value List	1; 2; 3; 4	4	LOINC	PhenX	Qualified	LOINC: 65051-5 v2.69
Child pretend w other children AQ Adol	When your child was younger, he or she used to enjoy playing games involving pretending with other children.	Value List	1; 2; 3; 4	4	LOINC	PhenX	Qualified	LOINC: 65090-3 v2.69
Child read between lines AQ Adol	Your child finds it easy to read between the lines when someone is talking to her or him.	Value List	1; 2; 3; 4	4	LOINC	PhenX	Qualified	LOINC: 65077-0 v2.69
Child social situations easy AQ Adol	Your child finds social situations easy.	Value List	1; 2; 3; 4	4	LOINC	PhenX	Qualified	LOINC: 65061-4 v2.69
Child strong interests AQ Adol	Your child tends to have very strong interests, which your child gets upset about if your child can't pursue.	Value List	1; 2; 3; 4	4	LOINC	PhenX	Qualified	LOINC: 65066-3 v2.69
Child strongly absorbed AQ Adol	Your child frequently gets so strongly absorbed in one thing that your child loses sight of other things.	Value List	1; 2; 3; 4	4	LOINC	PhenX	Qualified	LOINC: 65054-9 v2.69
Child switch after interrupt AQ Adol	If there is an interruption, your child can switch back to what he or she was doing very quickly.	Value List	1; 2; 3; 4	4	LOINC	PhenX	Qualified	LOINC: 65087-9 v2.69
Child tell if boring others AQ Adol	Your child knows how to tell if someone listening to them is getting bored.	Value List	1; 2; 3; 4	4	LOINC	PhenX	Qualified	LOINC: 65081-2 v2.69
Child theatre over museum AQ Adol	Your child would rather go to the theatre than a museum.	Value List	1; 2; 3; 4	4	LOINC	PhenX	Qualified	LOINC: 65074-7 v2.69
Child track diff conversations AQ Adol	In a social group, your child can easily keep track of several different peoples conversations.	Value List	1; 2; 3; 4	4	LOINC	PhenX	Qualified	LOINC: 65060-6 v2.69
Child whole picture over details AQ Adol	Your child usually concentrates more on the whole picture, rather than the small details.	Value List	1; 2; 3; 4	4	LOINC	PhenX	Qualified	LOINC: 65078-8 v2.69
Close attention to detail SWAN	Give close attention to detail and avoid careless mistakes	Value List	1; 2; 3; 4; 5; 6	6	LOINC	PhenX	Qualified	LOINC: 65242-0 v2.69
Collect categories AQ	I like to collect information about categories of things - types of car, types of bird, types of train, types of plant, etc.	Value List	1; 2; 3; 4	4	LOINC	PhenX	Qualified	LOINC: 65041-6 v2.69
Compared to other children, does this child engage in tasks that require sustained mental effort [SWAN]	Engage in tasks that require sustained mental effort	Value List	1; 2; 3; 4; 5; 6	6	LOINC	PhenX	Qualified	LOINC: 65247-9 v2.69
Compared to other children, does this child enter into conversation and games, control interrupting or intruding [SWAN]	Enter into conversation and games (control interrupting/intruding)	Value List	1; 2; 3; 4; 5; 6	6	LOINC	PhenX	Qualified	LOINC: 65259-4 v2.69
Compared to other children, does this child follow through on instructions and finish school work or chores [SWAN]	Follow through on instructions & finish school work/chores	Value List	1; 2; 3; 4; 5; 6	6	LOINC	PhenX	Qualified	LOINC: 65245-3 v2.69
Compared to other children, does this child ignore extraneous stimuli [SWAN]	Ignore extraneous stimuli	Value List	1; 2; 3; 4; 5; 6	6	LOINC	PhenX	Qualified	LOINC: 65249-5 v2.69
Compared to other children, does this child keep track of things necessary for activities [SWAN]	Keep track of things necessary for activities	Value List	1; 2; 3; 4; 5; 6	6	LOINC	PhenX	Qualified	LOINC: 65248-7 v2.69
Compared to other children, does this child listen when spoken to directly [SWAN]	Listen when spoken to directly	Value List	1; 2; 3; 4; 5; 6	6	LOINC	PhenX	Qualified	LOINC: 65244-6 v2.69
Compared to other children, does this child modulate motor activity, inhibit inappropriate running or climbing [SWAN]	Modulate motor activity (inhibit inappropriate running/climbing)	Value List	1; 2; 3; 4; 5; 6	6	LOINC	PhenX	Qualified	LOINC: 65253-7 v2.69
Compared to other children, does this child modulate verbal activity, control excess talking [SWAN]	Modulate verbal activity (control excess talking)	Value List	1; 2; 3; 4; 5; 6	6	LOINC	PhenX	Qualified	LOINC: 65256-0 v2.69
Compared to other children, does this child organize tasks and activities [SWAN]	Organize tasks and activities	Value List	1; 2; 3; 4; 5; 6	6	LOINC	PhenX	Qualified	LOINC: 65246-1 v2.69
Compared to other children, does this child play quietly, keep noise level reasonable [SWAN]	Play quietly (keep noise level reasonable)	Value List	1; 2; 3; 4; 5; 6	6	LOINC	PhenX	Qualified	LOINC: 65254-5 v2.69
Compared to other children, does this child reflect on questions, control blurting out answers [SWAN]	Reflect on questions (control blurting out answers)	Value List	1; 2; 3; 4; 5; 6	6	LOINC	PhenX	Qualified	LOINC: 65257-8 v2.69
Compared to other children, does this child remember daily activities [SWAN]	Remember daily activities	Value List	1; 2; 3; 4; 5; 6	6	LOINC	PhenX	Qualified	LOINC: 65250-3 v2.69
Compared to other children, does this child settle down and rest, control constant activity [SWAN]	Settle down and rest (control constant activity)	Value List	1; 2; 3; 4; 5; 6	6	LOINC	PhenX	Qualified	LOINC: 65255-2 v2.69
Compared to other children, does this child sit still, control movement of hands or feet or control squirming [SWAN]	Sit still (control movement of hands/feet or control squirming)	Value List	1; 2; 3; 4; 5; 6	6	LOINC	PhenX	Qualified	LOINC: 65251-1 v2.69
Compared to other children, does this child stay seated, when required by class rules or social conventions [SWAN]	Stay seated (when required by class rules/social conventions)	Value List	1; 2; 3; 4; 5; 6	6	LOINC	PhenX	Qualified	LOINC: 65252-9 v2.69
Compared to other children, does this child sustain attention on tasks or play activities [SWAN]	Sustain attention on tasks or play activitie	Value List	1; 2; 3; 4; 5; 6	6	LOINC	PhenX	Qualified	LOINC: 65243-8 v2.69
Conversation turn-taking CAST	Is s/he good at turn-taking in conversation?	Value List	Yes; No	2	LOINC	PhenX	Qualified	LOINC: 65122-4 v2.69
Daily routine AQ	It does not upset me if my daily routine is disturbed.	Value List	1; 2; 3; 4	4	LOINC	PhenX	Qualified	LOINC: 65025-9 v2.69
Diagnosed ADHD CAST	Has s/he ever been diagnosed with any of the following?: Hyperactivity/Attention Deficit Disorder (ADHD)	Value List	Yes; No	2	LOINC	PhenX	Qualified	LOINC: 65141-4 v2.69
Diagnosed autism spectrum CAST	Has s/he ever been diagnosed with any of the following?: Autism Spectrum Condition, including Asperger's Syndrome	Value List	Yes; No	2	LOINC	PhenX	Qualified	LOINC: 65143-0 v2.69
Diagnosed language delay CAST	Has s/he ever been diagnosed with any of the following?: Language delay	Value List	Yes; No	2	LOINC	PhenX	Qualified	LOINC: 65140-6 v2.69
Diagnosed physical disability CAST	Has s/he ever been diagnosed with any of the following?: A physical disability	Value List	Yes; No	2	LOINC	PhenX	Qualified	LOINC: 65144-8 v2.69
Diff remembering phone numbers AQ	I am not very good at remembering phone numbers.	Value List	1; 2; 3; 4	4	LOINC	PhenX	Qualified	LOINC: 65029-1 v2.69
Diff understanding characters AQ	When I'm reading a story I find it difficult to work out the characters intentions.	Value List	1; 2; 3; 4	4	LOINC	PhenX	Qualified	LOINC: 65020-0 v2.69
Difficult working out intentions AQ	I find it difficult to work out peoples intentions.	Value List	1; 2; 3; 4	4	LOINC	PhenX	Qualified	LOINC: 65045-7 v2.69
Difficulty imagine be someone else AQ	I find it difficult to imagine what it would be like to be someone else.	Value List	1; 2; 3; 4	4	LOINC	PhenX	Qualified	LOINC: 65042-4 v2.69
Difficulty making friends AQ	I find it hard to make new friends.	Value List	1; 2; 3; 4	4	LOINC	PhenX	Qualified	LOINC: 65022-6 v2.69
Difficulty phone conversations AQ	When I talk on the phone I'm not sure when its my turn to speak.	Value List	1; 2; 3; 4	4	LOINC	PhenX	Qualified	LOINC: 65033-3 v2.69
Difficulty polite behavior CAST	Does s/he have difficulty understanding the rules for polite behavior?	Value List	Yes; No	2	LOINC	PhenX	Qualified	LOINC: 65117-4 v2.69
Difficulty remember birth dates AQ	I am not very good at remembering peoples date of birth.	Value List	1; 2; 3; 4	4	LOINC	PhenX	Qualified	LOINC: 65049-9 v2.69
Difficulty understanding jokes AQ	I am often the last to understand the point of a joke.	Value List	1; 2; 3; 4	4	LOINC	PhenX	Qualified	LOINC: 65035-8 v2.69
Difficulty with conversation AQ	I frequently find that I don't know how to keep a conversation going.	Value List	1; 2; 3; 4	4	LOINC	PhenX	Qualified	LOINC: 65026-7 v2.69
Does child notice details CAST	Does s/he appear to notice unusual details that others miss?	Value List	Yes; No	2	LOINC	PhenX	Qualified	LOINC: 65105-9 v2.69
Does not explain topic CAST	Does s/he sometimes lose the listener because of not explaining what s/he is talking about?	Value List	Yes; No	2	LOINC	PhenX	Qualified	LOINC: 65131-5 v2.69
Does s/he appear to have an unusual memory for details?	Does s/he appear to have an unusual memory for details?	Value List	Yes; No	2	LOINC	PhenX	Qualified	LOINC: 65118-2 v2.69
Does s/he enjoy joking around?	Does s/he enjoy joking around?	Value List	Yes; No	2	LOINC	PhenX	Qualified	LOINC: 65116-6 v2.69
Does s/he find it easy to interact with other children?	Does s/he find it easy to interact with other children?	Value List	Yes; No	2	LOINC	PhenX	Qualified	LOINC: 65109-1 v2.69
Does s/he have an interest which takes up so much time that s/he does little else?	Does s/he have an interest which takes up so much time that s/he does little else?	Value List	Yes; No	2	LOINC	PhenX	Qualified	LOINC: 65113-3 v2.69
Does s/he have any unusual and repetitive movements?	Does s/he have any unusual and repetitive movements?	Value List	Yes; No	2	LOINC	PhenX	Qualified	LOINC: 65127-3 v2.69
Does s/he have friends, rather than just acquaintances?	Does s/he have friends, rather than just acquaintances?	Value List	Yes; No	2	LOINC	PhenX	Qualified	LOINC: 65114-1 v2.69
Does s/he have odd or unusual phrases?	Does s/he have odd or unusual phrases?	Value List	Yes; No	2	LOINC	PhenX	Qualified	LOINC: 65136-4 v2.69
Does s/he like to do things over and over again, in the same way all the time?	Does s/he like to do things over and over again, in the same way all the time?	Value List	Yes; No	2	LOINC	PhenX	Qualified	LOINC: 65108-3 v2.69
Does s/he make normal eye-contact?	Does s/he make normal eye-contact?	Value List	Yes; No	2	LOINC	PhenX	Qualified	LOINC: 65126-5 v2.69
Does s/he mostly have the same interests as his/her peers?	Does s/he mostly have the same interests as his/her peers?	Value List	Yes; No	2	LOINC	PhenX	Qualified	LOINC: 65112-5 v2.69
Does s/he often bring you things s/he is interested in to show you?	Does s/he often bring you things s/he is interested in to show you?	Value List	Yes; No	2	LOINC	PhenX	Qualified	LOINC: 65115-8 v2.69
Does s/he often do or say things that are tactless or socially inappropriate?	Does s/he often do or say things that are tactless or socially inappropriate?	Value List	Yes; No	2	LOINC	PhenX	Qualified	LOINC: 65124-0 v2.69
Does s/he often turn conversations to his/her favorite subject rather than following what the other person wants to talk about?	Does s/he often turn conversations to his/her favorite subject rather than following what the other person wants to talk about?	Value List	Yes; No	2	LOINC	PhenX	Qualified	LOINC: 65135-6 v2.69
Does s/he play imaginatively with other children, and engage in role-play?	Does s/he play imaginatively with other children, and engage in role-play?	Value List	Yes; No	2	LOINC	PhenX	Qualified	LOINC: 65123-2 v2.69
Does s/he prefer imaginative activities such as play-acting or story-telling, rather than numbers or lists of facts?	Does s/he prefer imaginative activities such as play-acting or story-telling, rather than numbers or lists of facts?	Value List	Yes; No	2	LOINC	PhenX	Qualified	LOINC: 65130-7 v2.69
Does s/he sometimes say "you" or "s/he" when s/he means "I"?	Does s/he sometimes say "you" or "s/he" when s/he means "I"?	Value List	Yes; No	2	LOINC	PhenX	Qualified	LOINC: 65129-9 v2.69
Does s/he tend to take things literally?	Does s/he tend to take things literally?	Value List	Yes; No	2	LOINC	PhenX	Qualified	LOINC: 65106-7 v2.69
Does s/he try to impose routines on himself/herself, or on others, in such a way that it causes problems?	Does s/he try to impose routines on himself/herself, or on others, in such a way that it causes problems?	Value List	Yes; No	2	LOINC	PhenX	Qualified	LOINC: 65133-1 v2.69
Does your child enjoy sports [CAST]	Does your child enjoy sports.	Value List	Yes; No	2	LOINC	PhenX	Qualified	LOINC: 65103-4 v2.69
Does your child join in playing games with other children easily [CAST]	Does your child join in playing games with other children easily.	Value List	Yes; No	2	LOINC	PhenX	Qualified	LOINC: 65100-0 v2.69
Dominate conversation AQ	When I talk, it isn't always easy for others to get a word in edgeways.	Value List	1; 2; 3; 4	4	LOINC	PhenX	Qualified	LOINC: 65018-4 v2.69
Don't enjoy fiction AQ	I don't particularly enjoy reading fiction.	Value List	1; 2; 3; 4	4	LOINC	PhenX	Qualified	LOINC: 65021-8 v2.69
Drawn to people AQ	I find myself drawn more strongly to people than to things.	Value List	1; 2; 3; 4	4	LOINC	PhenX	Qualified	LOINC: 65015-0 v2.69
Dx hearing visual diff child CAST	Has s/he ever been diagnosed with any of the following?: Hearing or visual difficulties	Value List	Yes; No	2	LOINC	PhenX	Qualified	LOINC: 65142-2 v2.69
Easily imagine story characters AQ	When I'm reading a story I can easily imagine what the characters might look like.	Value List	1; 2; 3; 4	4	LOINC	PhenX	Qualified	LOINC: 65008-5 v2.69
Easy create picture in mind AQ	If I try to imagine something I find it very easy to create a picture in my mind.	Value List	1; 2; 3; 4	4	LOINC	PhenX	Qualified	LOINC: 65003-6 v2.69
Easy playing pretend games AQ	I find it very easy to play games with children that involve pretending.	Value List	1; 2; 3; 4	4	LOINC	PhenX	Qualified	LOINC: 65050-7 v2.69
Easy to multi-task AQ	I find it easy to do more than one thing at once.	Value List	1; 2; 3; 4	4	LOINC	PhenX	Qualified	LOINC: 65032-5 v2.69
Easy to read facial expressions AQ	I find it easy to work out what someone is thinking or feeling just by looking at their face.	Value List	1; 2; 3; 4	4	LOINC	PhenX	Qualified	LOINC: 65036-6 v2.69
Easy to switch after interruption AQ	If there is an interruption I can switch back to what I was doing very quickly.	Value List	1; 2; 3; 4	4	LOINC	PhenX	Qualified	LOINC: 65037-4 v2.69
Enjoy chit-chat AQ	I enjoy social chit-chat.	Value List	1; 2; 3; 4	4	LOINC	PhenX	Qualified	LOINC: 65017-6 v2.69
Enjoy meeting new people AQ	I enjoy meeting new people.	Value List	1; 2; 3; 4	4	LOINC	PhenX	Qualified	LOINC: 65047-3 v2.69
Enjoy planning activities AQ	I like to plan any activities I participate in carefully.	Value List	1; 2; 3; 4	4	LOINC	PhenX	Qualified	LOINC: 65043-2 v2.69
Enjoy social occasions AQ	I enjoy social occasions.	Value List	1; 2; 3; 4	4	LOINC	PhenX	Qualified	LOINC: 65044-0 v2.69
Enjoy spontaneity AQ	I enjoy doing things spontaneously.	Value List	1; 2; 3; 4	4	LOINC	PhenX	Qualified	LOINC: 65034-1 v2.69
Epilepsy etiology primary type		Value List	Idiopathic generalized with known syndrome; Other generalized epilepsy known or presumed to be genetic but not meeting criteria for an idiopathic generalized epilepsy syndrome; Known genetic mutation with or without developmental /epileptic encephalopathy or known disease/syndrome linked to genetic mutation; Focal epilepsy with or without a known proven mutation; Genetic epilepsies not otherwise …	17	NINDS	NINDS	Qualified	NINDS: C14426 v1; BRICS Variable Name: EpilEtioPrimryTyp
Epilepsy etiology secondary type		Value List	Idiopathic generalized with known syndrome; Other generalized epilepsy known or presumed to be genetic but not meeting criteria for an idiopathic generalized epilepsy syndrome; Known genetic mutation with or without developmental /epileptic encephalopathy or known disease/syndrome linked to genetic mutation; Focal epilepsy with or without a known proven mutation; Genetic epilepsies not otherwise …	17	NINDS	NINDS	Qualified	NINDS: C14427 v1; BRICS Variable Name: EpilEtioSecondaryTyp
Family history medical condition type		Value List	Alzheimer's disease; Amyotrophic lateral sclerosis (ALS); Ataxia; Autism; Bi-polar disorder; Brain aneurysm; Cancer; Dementia; Depression; Diabetes mellitus; Dystonia; Epilepsy; Heart disease; Hypertension; Memory loss; Migraines; Multiple sclerosis; Muscle disease; Parkinson's disease; Schizophrenia	20	NINDS	NINDS	Qualified	NINDS caDSR: 3165585; NINDS: C00720 v3; BRICS Variable Name: FamHistMedclCondTyp
Fascinated by numbers AQ	I am fascinated by numbers.	Value List	1; 2; 3; 4	4	LOINC	PhenX	Qualified	LOINC: 65019-2 v2.69
Fascinated dates [AQ]	I am fascinated by dates.	Value List	1; 2; 3; 4	4	LOINC	PhenX	Qualified	LOINC: 65009-3 v2.69
Go on about one thing AQ	People often tell me that I keep going on and on about the same thing.	Value List	1; 2; 3; 4	4	LOINC	PhenX	Qualified	LOINC: 65039-0 v2.69
Good at chit-chat AQ	I am good at social chit-chat.	Value List	1; 2; 3; 4	4	LOINC	PhenX	Qualified	LOINC: 65038-2 v2.69
Good diplomat AQ	I am a good diplomat.	Value List	1; 2; 3; 4	4	LOINC	PhenX	Qualified	LOINC: 65048-1 v2.69
Have teachers or health visitors ever expressed any concerns about your childs development [CAST]	Have teachers/health visitors ever expressed any concerns about his/her development?	Value List	Yes; No	2	LOINC	PhenX	Qualified	LOINC: 65137-2 v2.69
Have teachers/health visitors ever expressed any concerns about his/her development? If yes, please specify	Have teachers/health visitors ever expressed any concerns about his/her development? If yes, please specify	Text		0	LOINC	NICHD; PhenX	Qualified	LOINC: 65139-8 v2.69; NICHD Variable Name: pv_dm
Health and Behavior Inventory (HBI) - child trouble paying attention scale		Value List	0; 1; 2; 3	4	NINDS	NINDS	Qualified	NINDS: C07195 v3; BRICS Variable Name: HBIChldTroubPayAttnScale
I don't usually notice small changes in a situation or a person's appearance [AQ]	I don't usually notice small changes in a situation or a person's appearance.	Value List	1; 2; 3; 4	4	LOINC	PhenX	Qualified	LOINC: 65030-9 v2.69
I find it easy to read between the lines when someone is talking to me [AQ]	I find it easy to read between the lines when someone is talking to me.	Value List	1; 2; 3; 4	4	LOINC	PhenX	Qualified	LOINC: 65027-5 v2.69
I find making up stories easy [AQ]	I find making up stories easy.	Value List	1; 2; 3; 4	4	LOINC	PhenX	Qualified	LOINC: 65014-3 v2.69
I find social situations easy [AQ]	I find social situations easy.	Value List	1; 2; 3; 4	4	LOINC	PhenX	Qualified	LOINC: 65011-9 v2.69
I frequently get so strongly absorbed in one thing that I lose sight of other things [AQ]	I frequently get so strongly absorbed in one thing that I lose sight of other things.	Value List	1; 2; 3; 4	4	LOINC	PhenX	Qualified	LOINC: 65004-4 v2.69
I know how to tell if someone listening to me is getting bored [AQ]	I know how to tell if someone listening to me is getting bored.	Value List	1; 2; 3; 4	4	LOINC	PhenX	Qualified	LOINC: 65031-7 v2.69
I notice patterns in things all the time [AQ]	I notice patterns in things all the time.	Value List	1; 2; 3; 4	4	LOINC	PhenX	Qualified	LOINC: 65023-4 v2.69
I often notice small sounds when others do not [AQ]	I often notice small sounds when others do not.	Value List	1; 2; 3; 4	4	LOINC	PhenX	Qualified	LOINC: 65005-1 v2.69
I prefer to do things the same way over and over again [AQ]	I prefer to do things the same way over and over again.	Value List	1; 2; 3; 4	4	LOINC	PhenX	Qualified	LOINC: 65002-8 v2.69
I prefer to do things with others rather than on my own [AQ]	I prefer to do things with others rather than on my own.	Value List	1; 2; 3; 4	4	LOINC	PhenX	Qualified	LOINC: 65001-0 v2.69
I tend to have very strong interests which I get upset about if I can't pursue [AQ]	I tend to have very strong interests which I get upset about if I can't pursue.	Value List	1; 2; 3; 4	4	LOINC	PhenX	Qualified	LOINC: 65016-8 v2.69
I tend to notice details that others do not [AQ]	I tend to notice details that others do not.	Value List	1; 2; 3; 4	4	LOINC	PhenX	Qualified	LOINC: 65012-7 v2.69
I usually concentrate more on the whole picture rather than the small details [AQ]	I usually concentrate more on the whole picture rather than the small details.	Value List	1; 2; 3; 4	4	LOINC	PhenX	Qualified	LOINC: 65028-3 v2.69
I usually notice car number plates or similar strings of information [AQ]	I usually notice car number plates or similar strings of information.	Value List	1; 2; 3; 4	4	LOINC	PhenX	Qualified	LOINC: 65006-9 v2.69
I would rather go to a library than a party [AQ]	I would rather go to a library than a party.	Value List	1; 2; 3; 4	4	LOINC	PhenX	Qualified	LOINC: 65013-5 v2.69
I would rather go to the theatre than a museum [AQ]	I would rather go to the theatre than a museum.	Value List	1; 2; 3; 4	4	LOINC	PhenX	Qualified	LOINC: 65024-2 v2.69
Immediate Post-Concussion Assessment Testing (ImPACT) - Autism diagnosis indicator		Value List	No; Yes	2	NINDS	NINDS	Qualified	NINDS: C21385 v1; BRICS Variable Name: ImPACTDxAutismInd
Important to fit in CAST	Is it important to him/her to fit in with the peer group?	Value List	Yes; No	2	LOINC	PhenX	Qualified	LOINC: 65104-2 v2.69
In a social group I can easily keep track of several different people's conversations [AQ]	In a social group, I can easily keep track of several different people's conversations.	Value List	1; 2; 3; 4	4	LOINC	PhenX	Qualified	LOINC: 65010-1 v2.69
In the past 4 weeks, It is hard for your child to pay attention to one thing for more than 5-10 minutes		Value List	5; 4; 3; 2; 1	5	PROMIS / Neuro-QOL	PROMIS / Neuro-QOL	Qualified	Assessment Center: NQCOG44_2Ar
In the past 4 weeks, Your child has to work really hard to pay attention or he/she makes mistakes		Value List	5; 4; 3; 2; 1	5	PROMIS / Neuro-QOL	PROMIS / Neuro-QOL	Qualified	Assessment Center: pedsPCF8_FA
In the past 7 days It was hard for my child to pay attention when he/she had pain.		Value List	1; 2; 3; 4; 5	5	PROMIS / Neuro-QOL	PROMIS / Neuro-QOL	Qualified	Assessment Center: Pf3pain2r
In the past 7 days It was hard for my child to pay attention when he/she had pain.		Value List	0; 1; 2; 3; 4	5	PROMIS / Neuro-QOL	PROMIS / Neuro-QOL	Qualified	Assessment Center: Pf3pain2
In the past 7 days My child was so tired it was hard for him/her to pay attention.		Value List	0; 1; 2; 3; 4	5	PROMIS / Neuro-QOL	PROMIS / Neuro-QOL	Qualified	Assessment Center: Pf3fatigue12
In the past 7 days My child was so tired it was hard for him/her to pay attention.		Value List	1; 2; 3; 4; 5	5	PROMIS / Neuro-QOL	PROMIS / Neuro-QOL; NINR	Qualified	Assessment Center: Pf3fatigue12r
Is his/her social behavior very one-sided and always on his/her own terms?	Is his/her social behavior very one-sided and always on his/her own terms?	Value List	Yes; No	2	LOINC	PhenX	Qualified	LOINC: 65128-1 v2.69
Is his/her voice unusual (e.g., overly adult, flat, or very monotonous)?	Is his/her voice unusual (e.g., overly adult, flat, or very monotonous)?	Value List	Yes; No	2	LOINC	PhenX	Qualified	LOINC: 65119-0 v2.69
Learning disability diagnosis type		Value List	ADD; ADHD; Dyslexia; Dysgraphia; Dyscalculia; Other disability not specified; Other, specify	7	NINDS	NINDS	Qualified	NINDS: C10478 v3; BRICS Variable Name: LearningDisabilityDiagnosTyp
Learning disability or attention deficit diagnosis indicator		Value List	Yes; No; Unknown	3	NINDS	NINDS; NHLBI	Qualified	NINDS: C14116 v3; BRICS Variable Name: LearnDisableADHDDiagnosInd
Medical history autism indicator		Value List	Yes; No	2	NINDS	NINDS	Qualified	NINDS: C22673 v1; BRICS Variable Name: MedHistAutInd
Medication ADHD ADD current former take indicator		Value List	No; Yes; Unknown	3	NINDS	NINDS	Qualified	NINDS: C58998 v1; BRICS Variable Name: MedctnADHDADDCurrFrmrTkInd
Other people frequently tell him or her that what your child has said is impolite, even though your child thinks it is polite [AQ Adolescent]	Other people frequently tell him or her that what your child has said is impolite, even though your child thinks it is polite.	Value List	1; 2; 3; 4	4	LOINC	PhenX	Qualified	LOINC: 65057-2 v2.69
Other people frequently tell me that what I've said is impolite even though I think it is polite [AQ]	Other people frequently tell me that what I've said is impolite even though I think it is polite.	Value List	1; 2; 3; 4	4	LOINC	PhenX	Qualified	LOINC: 65007-7 v2.69
Pretend with other children AQ	When I was young I used to enjoy playing games involving pretending with other children.	Value List	1; 2; 3; 4	4	LOINC	PhenX	Qualified	LOINC: 65040-8 v2.69
Pretending at age 3 CAST	When s/he was 3 years old, did s/he spend a lot of time pretending (e.g., play-acting being a superhero, or holding teddy's tea parties)?	Value List	Yes; No	2	LOINC	PhenX	Qualified	LOINC: 65107-5 v2.69
Speaking by 2 CAST	Was s/he speaking by 2 years old?	Value List	Yes; No	2	LOINC	PhenX	Qualified	LOINC: 65102-6 v2.69
Special education category	Special education category	Value List	1; 2; 3; 4; 5; 6; 7; 8; 9; 10; 11; 12; 13; 14; 15	15	NICHD	NICHD	Qualified
Structural epilepsy etiology type		Value List	Traumatic brain injury; Stroke; Intraventricular hemorrhage; Hypoxic-ischemic encephalopathy; Other metabolic or toxic insults; Neurocutaneous syndromes; Inborn errors of metabolism; Developmental/epileptic encephalopathy of unknown cause; Malformations of cortical or other brain development with or without known genetic determinants; Neoplasia; Dementia; Other degenerative neurologic diseases; M…	14	NINDS	NINDS	Qualified	NINDS: C58587 v1; BRICS Variable Name: StructuralEpilEtioTyp
