# Supplementary material for: Landscape Analysis of Neurodevelopmental Comorbidities in Newborn Screening Conditions: Challenges and Opportunities
Source: Int J Neonatal Screen. 2024 Jan 4;10(1):4. doi: 10.3390/ijns10010004 (PMC10801524; doi:10.3390/ijns10010004)
Supplement: Supplementary file 1 [file IJNS-10-00004-s001.zip › Supplementary Materials/Table S3. NDD CDEs_LPDR data dictionaries_Final.xlsx]

## Sheet: LPDR Data Dictionary-NDDs-SUM
Table S3. NDD-related CDEs in LPDR data dictionaries
Project Name	CDE Types	NDD-related Variables (n)	Comments/Details
eXtraordinarY Babies	Question & Answer Sets + Instrument Names	21 Instruments, Variables (833)	See Sheet "eXtraordinarY Babies-NDDs" AND ""eXtraordinarY Babies-NDD-inst"
IBEMISProduction	Question & Answer Sets	Variables (35)	See Sheet "IBEMC-NDDs"
SPOT SMA	Question & Answer Sets + Instrument Names	2 Instruments (Bayley, AIMS), Variables (10)	See Sheet "SPOT SMA-NDDs"
Cure-SMA	Question & Answer Sets + Instrument Names	1 Instrument (AIMS), Variables (60)	See Sheet "CureSMA-NDDs"
PCH	Question & Answer Sets	Variables (28)	See Sheet "PCH-NDDs"
WorldwideKrabbeDiseaseRegistry	Question & Answer Sets	Variables (9)	See Sheet "Krabbe-NDDs"
LSD CIG Subgroup	Question & Answer Sets	Variables (18)	See Sheet "LSD-CIG Subgroup All-NDDs"

## Sheet: LPDR Instruments-NDDs-SUM
Table S3. NDD-related instruments in LPDR data dictionaries.
Assessment Name	Age Range	Developmental Domain	Number of Questions	Estimated Time to Complete
Carey Temperament Scales	Birth to 18 months	Temperament	90 items	30 minutes
ASQ-3	1-5 years	All developmental domains	10-14 questions per domain	10-15 minutes per domain
PEDS	Birth to 5 years	Physical health	100 items	15 minutes
MacArthur Bates Communicative Development Inventories (CDI)	8-30 months	Language	100 items	15 minutes
ASIEP	Birth to 5 years	Autism spectrum disorder	120 items	60 minutes
Brief-P	3-12 years	Attention-deficit/hyperactivity disorder (ADHD)	50 items	15 minutes
CLEF-P2	3-12 years	Language and literacy	100 items	30 minutes
WJ-EDAC	3-17 years	Cognitive abilities	12 subtests	90 minutes
Early Childhood Toolbox	Birth to 5 years	All developmental domains	100 items	30 minutes
NIH Toolbox Cognitive Battery	3-18 years	Cognitive abilities	14 subtests	60 minutes
WPPSI/WISC	4-17 years	Cognition	13 subtests	70 minutes
CTOPP-2	3-12 years	Language production	120 items	60 minutes
SRS-2	3-12 years	Reading comprehension	100 items	45 minutes
AIMS (Alberta infant motor scale)	Birth to 18 months	Gross motor skills	58 items	10 minutes
ADOS	12 months to adulthood	Autism spectrum disorder		40-60 minutes
Bayley-3	1-42 months	Infant and toddler development	44 items	30 to 70 minutes
Child Behavior Checklist (CBCL)	6-18 years	behavioural and emotional problems	113 questions	15 to 20 minutes
Early Childhood NIH Toolbox Cognitive Battery	3-6 years	executive function, attention, episodic memory, language		15 to 20 minutes
Infant Toddler Checklist	6 -24 months	Communication, cognitive, motor, social-emotional	24 items	5-10 minutes
M-CHAT	16 -30 months	Social communication, repetitive behaviors	23 items	5-10 minutes
Vineland-3	Birth to 90+ years	Communication,socialization, motor, daily living skills	502 items (comprehensive form)	30-60 minutes
Eye Tracking Protocol

## Sheet: eXtraordinarY Babies-NDD-inst
Table S3. Instruments in eXtraordinarY Babies.
Instrument-Name (eXtraordinarY Babies)
ADOS
AIMS (Alberta infant motor scale)
ASIEP
ASQ-3
Bayley 3
Brief-P
Carey Temperament Scales
Child Behavior Checklist (CBCL)
CLEF-P2
CTOPP-2
Early Childhood NIH Toolbox Cognitive Battery
Eye Tracking Protocol
Infant Toddler Checklist
M-CHAT
MacArthur Bates Communicative Development Inventories (CDI)
NIH Toolbox Cognitive Battery
PEDS
SRS-2
Vineland-3
WJ-ECAD
WPPSI/WISC

## Sheet: eXtraordinarY Babies-NDD-Q & A
Table S3. NDD-related question and answer sets in LPDR (Project: eXtraordinarY Babies)
Variable / Field Name	Form Name	Section Header	Field Type	Field Label	Choices, Calculations, OR Slider Labels	Field Note	Text Validation Type OR Show Slider Number	Text Validation Min	Text Validation Max	Identifier?	Branching Logic (Show field only if...)	Required Field?	Custom Alignment	Question Number (surveys only)	Matrix Group Name	Matrix Ranking?	Field Annotation
bayley_done_yn	visit_info_and_checklist		radio	Bayley 3	1, Yes | 0, No | 2, Partially | 999, Blank on form						[event-name]='2_month_visit_arm_1' or [event-name]='6_month_visit_arm_1' or [event-name]='12_month_visit_arm_1' or [event-name]='18_month_visit_arm_1' or [event-name]='24_month_visit_arm_1' or [event-name]='36_month_visit_arm_1' or [event-name]='out_of_window_arm_1'
aims_done_yn	visit_info_and_checklist		radio	AIMS	1, Yes | 0, No | 2, Partially | 999, Blank on form						[age_visit_m] < 16 or [event-name]='out_of_window_arm_1'
peabody_done_yn	visit_info_and_checklist		radio	Peabody	1, Yes | 0, No | 2, Partially | 999, Blank on form
peabody_done_date	visit_info_and_checklist		text	Date of Peabody			date_mdy			y	[peabody_done_yn]='1' or [peabody_done_yn]='2'
peabody_done_time	visit_info_and_checklist		text	Time of Peabody		24 hour clock (ie 2pm is 14:00)	time				[peabody_done_yn]='1' or [peabody_done_yn]='2'
peabody_who	visit_info_and_checklist		radio	Examiner Who Administered Peabody- Gross Motor	1, Nicole Tartaglia | 3, Rebecca Wilson | 4, Jennifer Janusz | 5, Lisa Cordeiro | 6, Talia Thompson | 7, Stephanie Takamatsu | 2, Shanlee Davis | 555, Other						([peabody_done_yn]='1' or [peabody_done_yn]='2') and ([vc_site] = '1' or [vc_site] = '3')
peabody_who_fine	visit_info_and_checklist		radio	Examiner Who Administered Peabody- Fine Motor	1, Nicole Tartaglia | 3, Rebecca Wilson | 4, Jennifer Janusz | 5, Lisa Cordeiro | 6, Talia Thompson | 7, Stephanie Takamatsu | 2, Shanlee Davis | 555, Other						([peabody_done_yn]='1' or [peabody_done_yn]='2') and ([vc_site] = '1' or [vc_site] = '3')
peabody_who_nemours	visit_info_and_checklist		radio	Examiner Who Administered Peabody- Gross Motor	12, Karen Kowal | 14, Amanda Alston | 15, Gabrielle Stefy | 16, Greg Witkin | 17, Mary Bolton | 18, Kaitlyn Smith | 19, Nicole Needles | 20, Caitlin Grimes | 21, Ellen Prosser | 22, Julia Jaen | 23, Jill Leabman | 24, Laura Dougherty | 25, Aysha Tahsin | 26, Taylor DiVirglio | 27, Renee Donahue | 555, Other						([peabody_done_yn]='1' or [peabody_done_yn]='2') and ([vc_site] = '2' or [vc_site] = '4')
peabody_who_nemours_fine	visit_info_and_checklist		radio	Examiner Who Administered Peabody- Fine Motor	12, Karen Kowal | 14, Amanda Alston | 15, Gabrielle Stefy | 16, Greg Witkin | 17, Mary Bolton | 18, Kaitlyn Smith | 19, Nicole Needles | 20, Caitlin Grimes | 21, Ellen Prosser | 22, Julia Jaen | 23, Jill Leabman | 24, Laura Dougherty | 25, Aysha Tahsin | 26, Taylor DiVirglio | 27, Renee Donahue | 555, Other						([peabody_done_yn]='1' or [peabody_done_yn]='2') and ([vc_site] = '2' or [vc_site] = '4')
peabody_who_other	visit_info_and_checklist		text	Other examiner, who?							[peabody_who] = '555' or [peabody_who_nemours] = '555' or [peabody_who_fine] = '555' or [peabody_who_nemours_fine] = '555'
peabody_done_no_why	visit_info_and_checklist		radio	Reason this measure was not completed	666, Error with administration, time, or other system problem | 777, Attempted but failed or incomplete (due to patient, etc) | 888, Parent refusal | 999, Unknown or Blank on form | 1, N/A due to Covid-19 restrictions | 555, Other						[peabody_done_yn]='0'
vc_vineland_complete	visit_info_and_checklist		radio	Was the Vineland-3 completed during this visit?	1, Yes | 0, No | 2, Partially | 999, Blank on form						[event-name]='2_month_visit_arm_1' or [event-name]='6_month_visit_arm_1' or [event-name]='12_month_visit_arm_1' or [event-name]='24_month_visit_arm_1' or [event-name]='36_month_visit_arm_1' or [event-name]='48_month_visit_arm_1' or [event-name]='out_of_window_arm_1'
vc_no_vineland_why	visit_info_and_checklist		radio	Why was the Vineland-3 not completed?	444, Not applicable to this visit | 666, Error with administration, time, or other system problem | 777, Attempted but failed or incomplete (due to patient, etc) | 888, Parent refusal | 999, Unknown or blank on form | 1, N/A due to Covid-19 restrictions | 555, Other						[vc_vineland_complete] = '0'
vc_vineland_date	visit_info_and_checklist		text	Date Vineland-3 was completed:			date_mdy			y	[vc_vineland_complete] = '1' or [vc_vineland_complete] = '2'
vc_vineland_time	visit_info_and_checklist		text	Time Vineland-3 was completed:			time				[vc_vineland_complete] = '1' or [vc_vineland_complete] = '2'
vc_vineland_interviewed	visit_info_and_checklist		radio	Who was interviewed for the Vineland-3?	1, Mother of child | 2, Father of child | 555, Other | 999, Blank on form						[vc_vineland_complete] = '1' or [vc_vineland_complete] = '2'
vc_vineland_admin	visit_info_and_checklist		radio	How was the Vineland-3 administered?	1, Paper Interview- in person | 2, Q-Global interview- in person | 3, Paper interview- by phone | 4, Q-Global interview- by phone						[vc_vineland_complete] = '1' or [vc_vineland_complete] = '2'
vc_vineland_provider	visit_info_and_checklist		radio	Examiner Who Administered Vineland	1, Nicole Tartaglia | 2, Shanlee Davis | 3, Rebecca Wilson | 4, Jennifer Janusz | 5, Lisa Cordeiro | 6, Talia Thompson | 7, Stephanie Takamatsu | 555, Other						([vc_vineland_complete] = '1' or [vc_vineland_complete] = '2') and ([vc_site] = '1' or [vc_site] = '3' or [vc_site]='5')
vc_vineland_provider_nemours	visit_info_and_checklist		radio	Examiner Who Administered Vineland	12, Karen Kowal | 14, Amanda Alston | 15, Gabrielle Stefy | 16, Greg Witkin | 17, Mary Bolton | 18, Kaitlyn Smith | 19, Nicole Needles | 20, Caitlin Grimes | 21, Ellen Prosser | 22, Julia Jaen | 23, Jill Leabman | 24, Laura Dougherty | 25, Aysha Tahsin | 555, Other						([vc_vineland_complete] = '1' or [vc_vineland_complete] = '2') and ([vc_site] = '2' or [vc_site] = '4' or [vc_site]='6')
vc_ados_complete	visit_info_and_checklist		radio	Was the ADOS completed?	1, Yes | 0, No | 2, Partially | 999, Blank on form						[age_visit_m] >= 10
vc_no_ados_why	visit_info_and_checklist		radio	Why was the ADOS not completed?	444, Not applicable to this visit | 666, Error with administration, time, or other system problem | 777, Attempted but failed or incomplete (due to patient, etc) | 888, Parent refusal | 999, Unknown or blank on form | 1, N/A due to Covid-19 restrictions | 555, Other						[vc_ados_complete] = '0'
vc_ados_date	visit_info_and_checklist		text	Date ADOS was completed:			date_mdy			y	[vc_ados_complete] = '1' or [vc_ados_complete] = '2'
vc_ados_time	visit_info_and_checklist		text	Time ADOS was completed:			time				[vc_ados_complete] = '1' or [vc_ados_complete] = '2'
vc_ados_provider	visit_info_and_checklist		radio	Examiner Who Administered ADOS	1, Nicole Tartaglia | 3, Rebecca Wilson | 4, Jennifer Janusz | 5, Lisa Cordeiro | 6, Talia Thompson | 555, Other						([vc_ados_complete] = '1' or [vc_ados_complete] = '2') and ([vc_site] = '1' or [vc_site] = '3')
vc_ados_provider_nemours	visit_info_and_checklist		radio	Examiner Who Administered ADOS	12, Karen Kowal | 14, Amanda Alston | 15, Gabrielle Stefy | 16, Greg Witkin | 17, Mary Bolton | 18, Kaitlyn Smith | 19, Nicole Needles | 20, Caitlin Grimes | 21, Ellen Prosser | 22, Julia Jaen | 23, Jill Leabman | 24, Laura Dougherty | 25, Aysha Tahsin | 555, Other						([vc_ados_complete] = '1' or [vc_ados_complete] = '2') and ([vc_site] = '2' or [vc_site] = '4')
vc_carey_complete	visit_info_and_checklist		radio	Was the Carey Temperament Scales questionnaire completed?	1, Yes | 0, No | 2, Partially | 999, Blank on form
vc_no_carey_why	visit_info_and_checklist		radio	Why was the Carey Temperament Scales questionnaire not completed?	444, Not applicable to this visit | 666, Error with administration, time, or other system problem | 777, Attempted but failed or incomplete (due to patient, etc) | 888, Parent refusal | 999, Unknown or blank on form | 555, Other						[vc_carey_complete] = '0'
vc_carey_date	visit_info_and_checklist		text	<div class="rich-text-field-label"><p>Date Carey Temperament Scales questionnaire was completed: <br /><em><span style="font-weight: normal;">per survey (if completed): [event-name][cts_date] [event-name][cts4_11_date] [event-name][cts1_2_date] [event-name][cts3_7_date]</span></em></p></div>			date_mdy			y	[vc_carey_complete] = '1' or [vc_carey_complete] = '2'
vc_carey_who	visit_info_and_checklist		radio	<div class="rich-text-field-label"><p>Who completed the Carey Temperament Scales questionnaire? <br /><em><span style="font-weight: normal;">per survey (if completed): [event-name][cts1_4_relationship] [event-name][cts4_11_relationship] [event-name][cts1_2_relationship] [event-name][cts3_7_relationship]</span></em></p></div>	1, Mother of child | 2, Father of child | 999, Blank on form						[vc_carey_complete] = '1' or [vc_carey_complete] = '2'
vc_psi_complete	visit_info_and_checklist		radio	Was the Parenting Stress Index completed?	1, Yes | 0, No | 2, Partially | 999, Blank on form						[event-name]='2_month_visit_arm_1' or [event-name]='6_month_visit_arm_1' or [event-name]='12_month_visit_arm_1' or [event-name]='36_month_visit_arm_1' or [event-name]='out_of_window_arm_1'
vc_no_psi_why	visit_info_and_checklist		radio	Why was the Parenting Stress Index not completed?	444, Not applicable to this visit | 666, Error with administration, time, or other system problem | 777, Attempted but failed or incomplete (due to patient, etc) | 888, Parent refusal | 999, Unknown or blank on form | 555, Other						[vc_psi_complete] = '0'
vc_asq3_complete	visit_info_and_checklist		radio	Was the ASQ-3 completed?	1, Yes | 0, No | 2, Partially | 999, Blank on form
vc_no_asq3_why	visit_info_and_checklist		radio	Why was the ASQ-3 not completed?	444, Not applicable to this visit | 666, Error with administration, time, or other system problem | 777, Attempted but failed or incomplete (due to patient, etc) | 888, Parent refusal | 999, Unknown or blank on form | 555, Other						[vc_asq3_complete] = '0'
vc_asq3_date	visit_info_and_checklist		text	Date that ASQ-3 was completed:			date_mdy			y	[vc_asq3_complete] = '1' or [vc_asq3_complete] = '2'
vc_asq_time	visit_info_and_checklist		text	Time ASQ-3 was completed:			time				[vc_asq3_complete] = '1' or [vc_asq3_complete] = '2'
vc_asq3_who	visit_info_and_checklist		radio	Who completed the ASQ-3?	1, Mother of child | 2, Father of child | 999, Blank on form						[vc_asq3_complete] = '1' or [vc_asq3_complete] = '2'
vc_peds_complete	visit_info_and_checklist		radio	Was the PEDS questionnaire completed?	1, Yes | 0, No | 2, Partially | 999, Blank on form
vc_no_peds_why	visit_info_and_checklist		radio	Why was the PEDS questionnaire not completed?	444, Not applicable to this visit | 666, Error with administration, time, or other system problem | 777, Attempted but failed or incomplete (due to patient, etc) | 888, Parent refusal | 999, Unknown or blank on form | 555, Other						[vc_peds_complete] = '0'
vc_peds_date	visit_info_and_checklist		text	<div class="rich-text-field-label"><p>Date that PEDS was completed: <br /><em><span style="font-weight: normal;">per survey (if completed): [event-name][peds_date]</span></em></p></div>			date_mdy			y	[vc_peds_complete] = '1' or [vc_peds_complete] = '2'
vc_peds_time	visit_info_and_checklist		text	Time PEDS was completed:			time				[vc_peds_complete] = '1' or [vc_peds_complete] = '2'
vc_peds_who	visit_info_and_checklist		radio	<div class="rich-text-field-label"><p>Who completed the PEDS questionnaire?</p> <p><em><span style="font-weight: normal;">per survey (if completed): [event-name][peds_parent_relation]</span></em></p></div>	1, Mother of child | 2, Father of child | 999, Blank on form						[vc_peds_complete] = '1' or [vc_peds_complete] = '2'
vc_itc_complete	visit_info_and_checklist		radio	Was the Infant Toddler Checklist completed?	1, Yes | 0, No | 2, Partially | 999, Blank on form						[event-name]='6_month_visit_arm_1' or [event-name]='12_month_visit_arm_1' or [event-name]='18_month_visit_arm_1' or [event-name]='24_month_visit_arm_1' or [event-name]='out_of_window_arm_1'
vc_no_itc_why	visit_info_and_checklist		radio	Why was the Infant Toddler Checklist not completed?	444, Not applicable to this visit | 666, Error with administration, time, or other system problem | 777, Attempted but failed or incomplete (due to patient, etc) | 888, Parent refusal | 999, Unknown or blank on form | 555, Other						[vc_itc_complete] = '0'
vc_itc_date	visit_info_and_checklist		text	<div class="rich-text-field-label"><p>Date the Infant Toddler Checklist was completed:<br /><em><span style="font-weight: normal;">per survey (if completed): [event-name][inftod_date]</span></em></p></div>			date_mdy			y	[vc_itc_complete] = '1' or [vc_itc_complete] = '2'
vc_itc_time	visit_info_and_checklist		text	Time Infant Toddler Checklist was completed:			time				[vc_itc_complete] = '1' or [vc_itc_complete] = '2'
vc_itc_who	visit_info_and_checklist		radio	<div class="rich-text-field-label"><p>Who completed the Infant Toddler Checklist?<br /><em><span style="font-weight: normal;">per survey (if completed): [event-name][inftod_respondent]</span></em></p></div>	1, Mother of child | 2, Father of child | 999, Blank on form						[vc_itc_complete] = '1' or [vc_itc_complete] = '2'
vc_cdi_complete	visit_info_and_checklist		radio	Was the MacArthur Bates CDI completed?	1, Yes | 0, No | 2, Partially						[event-name]='12_month_visit_arm_1' or [event-name]='18_month_visit_arm_1' or [event-name]='24_month_visit_arm_1' or [event-name]='36_month_visit_arm_1' or [event-name]='out_of_window_arm_1'
which_cdi_form_was_complet	visit_info_and_checklist		radio	Which CDI form was completed?	1, Words and Gestures (6, 12, 18m) | 2, Words and Sentences (24m) | 3, CDI-III (36m+)						[vc_cdi_complete]=1 or [vc_cdi_complete]=2
vc_no_cdi_why	visit_info_and_checklist		radio	Why was the CDI questionnaire not completed?	444, Not applicable to this visit | 666, Error with administration, time, or other system problem | 777, Attempted but failed or incomplete (due to patient, etc) | 888, Parent refusal | 999, Unknown or blank on form | 555, Other						[vc_cdi_complete] = '0'
vc_cdi_date	visit_info_and_checklist		text	<div class="rich-text-field-label"><p>Date that CDI was completed: <br /><em><span style="font-weight: normal;">per survey (if completed): [event-name][cdi_date] [event-name][cdi2_date] [event-name][cdi3_date]<br /></span></em></p></div>			date_mdy			y	[vc_cdi_complete] = '1' or [vc_cdi_complete] = '2'
vc_cdi_who	visit_info_and_checklist		radio	<div class="rich-text-field-label"><p>Who completed the CDI questionnaire? <br /><em><span style="font-weight: normal;">per survey (if completed): [event-name][cdi_relationship] [event-name][cdi2_relationship] [event-name][cdi3_relationship]<br /></span></em></p></div>	1, Mother of child | 2, Father of child						[vc_cdi_complete] = '1' or [vc_cdi_complete] = '2'
vc_cbcl_complete	visit_info_and_checklist		radio	Was the Child Behavior Checklist (CBCL) completed?	1, Yes | 0, No | 2, Partially						[event-name] ='18_month_visit_arm_1' or [event-name] ='24_month_visit_arm_1' or [event-name] ='36_month_visit_arm_1' or [event-name] ='48_month_visit_arm_1' or [event-name]='out_of_window_arm_1'
vc_no_cbcl_why	visit_info_and_checklist		radio	Why was the CBCL not completed?	444, Not applicable to this visit | 666, Error with administration, time, or other system problem | 777, Attempted but failed or incomplete (due to patient, etc) | 888, Parent refusal | 999, Unknown or blank on form | 555, Other						[vc_cbcl_complete] = '0'
vc_cbcl_date	visit_info_and_checklist		text	<div class="rich-text-field-label"><p>Date that CBCL was completed: <br /><em><span style="font-weight: normal;">per survey (if completed): [event-name][cbcl_date]</span></em></p></div>			date_mdy			y	[vc_cbcl_complete] = '1' or [vc_cbcl_complete] = '2'
vc_cbcl_who	visit_info_and_checklist		radio	<div class="rich-text-field-label"><p>Who completed the CBCL questionnaire? <br /><em><span style="font-weight: normal;">per survey (if completed): [event-name][cbcl_relationship]</span></em></p></div>	1, Mother of child | 2, Father of child						[vc_cbcl_complete] = '1' or [vc_cbcl_complete] = '2'
vc_mchat_complete	visit_info_and_checklist		radio	<div class="rich-text-field-label"><p>Was the mCHAT completed?<br /><br /></p></div>	1, Yes | 0, No | 2, Partially						[event-name]='18_month_visit_arm_1' or [event-name]='24_month_visit_arm_1' or [event-name]='36_month_visit_arm_1' or [event-name]='out_of_window_arm_1'
vc_no_mchat_why	visit_info_and_checklist		radio	Why was the mCHAT not completed?	444, Not applicable to this visit | 666, Error with administration, time, or other system problem | 777, Attempted but failed or incomplete (due to patient, etc) | 888, Parent refusal | 999, Unknown or blank on form | 555, Other						[vc_mchat_complete] = '0'
vc_mchat_date	visit_info_and_checklist		text	<div class="rich-text-field-label"><p>Date that mCHAT was completed: <br /><em><span style="font-weight: normal;">per survey (if completed): [event-name][mchat_date]</span></em></p></div>			date_mdy			y	[vc_mchat_complete] = '1' or [vc_mchat_complete] = '2'
vc_mchat_who	visit_info_and_checklist		radio	<div class="rich-text-field-label"><p>Who completed the mCHAT questionnaire? <br /><em><span style="font-weight: normal;">per survey (if completed): [event-name][mchat_relationship]</span></em></p></div>	1, Mother of child | 2, Father of child						[vc_mchat_complete] = '1' or [vc_mchat_complete] = '2'
vc_eyetracking_complete	visit_info_and_checklist		radio	Was the video eye tracking protocol completed?	1, Yes | 0, No | 2, Partially | 999, Blank on form						[vc_site] = '1' and ([event-name]='6_month_visit_arm_1' or [event-name]='12_month_visit_arm_1' or [event-name]='18_month_visit_arm_1' or [event-name]='24_month_visit_arm_1' or [event-name]='36_month_visit_arm_1') or [event-name]='out_of_window_arm_1'
vc_no_eyetracking_why	visit_info_and_checklist		radio	Why was video eye tracking protocol not completed?	444, Not applicable to this visit | 666, Error with administration, time, or other system problem | 777, Attempted but failed or incomplete (due to patient, etc) | 888, Parent refusal | 999, Unknown or blank on form | 1, N/A due to Covid-19 restrictions | 555, Other						[vc_eyetracking_complete] = '0'
vc_eyetracking_date	visit_info_and_checklist		text	Date video eye tracking protocol was completed:			date_mdy			y	[vc_eyetracking_complete] = '1' or [vc_eyetracking_complete] = '2'
vc_eyetracking_time	visit_info_and_checklist		text	Time video eye tracking protocol was completed:			time				[vc_eyetracking_complete] = '1' or [vc_eyetracking_complete] = '2'
vc_eyetracking_provider	visit_info_and_checklist		text	Provider who completed video eye tracking protocol:							[vc_eyetracking_complete] = '1' or [vc_eyetracking_complete] = '2'
asiep_done_yn	visit_info_and_checklist		radio	ASIEP	1, Yes | 0, No | 2, Partially						[event-name]='24_month_visit_arm_1' or [event-name]='36_month_visit_arm_1' or [event-name]='48_month_visit_arm_1' or [event-name]='out_of_window_arm_1'
asiep_done_date	visit_info_and_checklist		text	Date of ASIEP			date_mdy			y	[asiep_done_yn] = '1' or [asiep_done_yn] = '2'
asiep_done_time	visit_info_and_checklist		text	Time of ASIEP		24 hour clock (ie 2pm is 14:00)	time				[asiep_done_yn] = '1' or [asiep_done_yn] = '2'
asiep_who	visit_info_and_checklist		radio	Examiner Who Administered ASIEP	1, Amira Herstic | 2, Tanea Tanda | 3, Caroline Harrison | 4, Mariah Brown | 5, Sophia DeKlotz | 6, Lisa Cordeiro | 7, Karen Regan | 555, Other						([asiep_done_yn] = '1' or [asiep_done_yn] = '2') and ([vc_site] = '1' or [vc_site] = '3')
asiep_who_nemours	visit_info_and_checklist		radio	Examiner Who Administered ASIEP	12, Karen Kowal | 14, Amanda Alston | 15, Gabrielle Stefy | 16, Greg Witkin | 17, Mary Bolton | 18, Kaitlyn Smith | 19, Nicole Needles | 20, Caitlin Grimes | 21, Ellen Prosser | 22, Julia Jaen | 23, Jill Leabman | 24, Laura Dougherty | 25, Aysha Tahsin | 26, Taylor DiVirgilio | 27, Julia Caban | 555, Other						([asiep_done_yn] = '1' or [asiep_done_yn] = '2') and ([vc_site] = '2' or [vc_site] = '4')
asiep_who_other	visit_info_and_checklist		text	Other examiner, who?							[asiep_who] = '555' or [asiep_who_nemours] = '555'
asiep_done_no_why	visit_info_and_checklist		radio	Reason this measure was not completed	666, Error with administration, time, or other system problem | 777, Attempted but failed or incomplete (due to patient, etc) | 888, Parent refusal | 999, Unknown or Blank on form | 1, N/A due to Covid-19 restrictions | 555, Other						[asiep_done_yn]='0'
vc_briefp_complete	visit_info_and_checklist		radio	Was the BRIEF-P completed?	1, Yes | 0, No | 2, Partially						[event-name]='24_month_visit_arm_1' or [event-name]='36_month_visit_arm_1' or [event-name]='48_month_visit_arm_1' or [event-name]='out_of_window_arm_1'
vc_no_briefp_why	visit_info_and_checklist		radio	Why was the BRIEF-P not completed?	444, Not applicable to this visit | 666, Error with administration, time, or other system problem | 777, Attempted but failed or incomplete (due to patient, etc) | 888, Parent refusal | 999, Unknown or blank on form | 555, Other						[vc_briefp_complete] = '0'
vc_briefp_date	visit_info_and_checklist		text	<div class="rich-text-field-label"><p>Date that BRIEF-P was completed: <br /><em><span style="font-weight: normal;">per survey (if completed): [event-name][brief_date]</span></em></p></div>			date_mdy			y	[vc_briefp_complete] = '1' or [vc_briefp_complete] = '2'
vc_briefp_who	visit_info_and_checklist		radio	<div class="rich-text-field-label"><p>Who completed the BRIEF-P questionnaire? <br /><em><span style="font-weight: normal;">per survey (if completed): [event-name][brief_relationship]</span></em></p></div>	1, Mother of child | 2, Father of child						[vc_briefp_complete] = '1' or [vc_briefp_complete] = '2'
vc_celf_complete	visit_info_and_checklist		radio	CELF-P2	1, Yes | 0, No | 2, Partially						[event-name]='36_month_visit_arm_1' or [event-name]='48_month_visit_arm_1' or [event-name]='out_of_window_arm_1'
vc_celf_date	visit_info_and_checklist		text	Date of CELF-P2			date_mdy			y	[vc_celf_complete] = '1' or [vc_celf_complete] = '2'
vc_celf_time	visit_info_and_checklist		text	Time of CELF-P2		24 hour clock (ie 2pm is 14:00)	time				[vc_celf_complete] = '1' or [vc_celf_complete] = '2'
vc_celf_who	visit_info_and_checklist		radio	Examiner Who Administered CELF-P2	1, Nicole Tartaglia | 3, Rebecca Wilson | 4, Jennifer Janusz | 5, Lisa Cordeiro | 6, Talia Thompson | 2, Shanlee Davis | 7, Stephanie Takamatsu | 555, Other						([vc_celf_complete] = '1' or [vc_celf_complete] = '2') and ([vc_site] = '1' or [vc_site] = '3')
vc_celf_who_nemours	visit_info_and_checklist		radio	Examiner Who Administered CELF-P2	12, Karen Kowal | 14, Amanda Alston | 15, Gabrielle Stefy | 16, Greg Witkin | 17, Mary Bolton | 18, Kaitlyn Smith | 19, Nicole Needles | 20, Caitlin Grimes | 21, Ellen Prosser | 22, Julia Jaen | 23, Jill Leabman | 24, Laura Dougherty | 25, Aysha Tahsin | 26, Taylor DiVirgilio | 27, Julia Caban | 555, Other						([vc_celf_complete] = '1' or [vc_celf_complete] = '2') and ([vc_site] = '2' or [vc_site] = '4')
vc_celf_who_other	visit_info_and_checklist		text	Other examiner, who?							[vc_celf_who] = '555' or [vc_celf_who_nemours] = '555'
vc_no_celf_why	visit_info_and_checklist		radio	Reason this measure was not completed	666, Error with administration, time, or other system problem | 777, Attempted but failed or incomplete (due to patient, etc) | 888, Parent refusal | 999, Unknown or Blank on form | 1, N/A due to Covid-19 restrictions | 555, Other						[vc_celf_complete]='0'
vc_wjecad_complete	visit_info_and_checklist		radio	WJ-ECAD	1, Yes | 0, No | 2, Partially						[event-name]='36_month_visit_arm_1' or [event-name]='48_month_visit_arm_1' or [event-name]='out_of_window_arm_1'
vc_wjecad_date	visit_info_and_checklist		text	Date of WJ ECAD			date_mdy			y	[vc_wjecad_complete] = '1' or [vc_wjecad_complete] = '2'
vc_wjecad_time	visit_info_and_checklist		text	Time of WJ ECAD		24 hour clock (ie 2pm is 14:00)	time				[vc_wjecad_complete] = '1' or [vc_wjecad_complete] = '2'
vc_wjecad_who	visit_info_and_checklist		radio	Examiner Who Administered WJ ECAD	1, Nicole Tartaglia | 3, Rebecca Wilson | 4, Jennifer Janusz | 5, Lisa Cordeiro | 6, Talia Thompson | 2, Shanlee Davis | 7, Stephanie Takamatsu | 555, Other						([vc_wjecad_complete] = '1' or [vc_wjecad_complete] = '2') and ([vc_site] = '1' or [vc_site] = '3')
vc_wjecad_who_nemours	visit_info_and_checklist		radio	Examiner Who Administered WJ ECAD	12, Karen Kowal | 14, Amanda Alston | 15, Gabrielle Stefy | 16, Greg Witkin | 17, Mary Bolton | 18, Kaitlyn Smith | 19, Nicole Needles | 20, Caitlin Grimes | 21, Ellen Prosser | 22, Julia Jaen | 23, Jill Leabman | 24, Laura Dougherty | 25, Aysha Tahsin | 26, Taylor DiVirgilio | 27, Julia Caban | 555, Other						([vc_wjecad_complete] = '1' or [vc_wjecad_complete] = '2') and ([vc_site] = '2' or [vc_site] = '4')
vc_wjecad_who_other	visit_info_and_checklist		text	Other examiner, who?							[vc_wjecad_who] = '555' or [vc_wjecad_who_nemours] = '555'
vc_no_wjecad_why	visit_info_and_checklist		radio	Reason this measure was not completed	666, Error with administration, time, or other system problem | 777, Attempted but failed or incomplete (due to patient, etc) | 888, Parent refusal | 999, Unknown or Blank on form | 1, N/A due to Covid-19 restrictions | 555, Other						[vc_wjecad_complete]='0'
vc_tb_ec_complete	visit_info_and_checklist		radio	Was [enrollment_arm_1][first_name] administered the Early Childhood NIH Toolbox Cognitive Battery? (Includes any subtests)	1, Yes | 0, No | 2, Partially						[event-name]='36_month_visit_arm_1' or [event-name]='48_month_visit_arm_1' or [event-name]='out_of_window_arm_1'
vc_tb_ec_date	visit_info_and_checklist		text	Date of Early Childhood Toolbox			date_mdy			y	[vc_tb_ec_complete] = '1' or [vc_tb_ec_complete] = '2'
vc_tb_ec_time	visit_info_and_checklist		text	Time of Early Childhood Toolbox		24 hour clock (ie 2pm is 14:00)	time				[vc_tb_ec_complete] = '1' or [vc_tb_ec_complete] = '2'
vc_tb_ec_who	visit_info_and_checklist		radio	Examiner Who Administered Early Childhood Toolbox	1, Nicole Tartaglia | 3, Rebecca Wilson | 4, Jennifer Janusz | 5, Lisa Cordeiro | 6, Talia Thompson | 2, Shanlee Davis | 7, Stephanie Takamatsu | 555, Other						([vc_tb_ec_complete] = '1' or [vc_tb_ec_complete] = '2') and ([vc_site] = '1' or [vc_site] = '3')
vc_tb_ec_who_nemours	visit_info_and_checklist		radio	Examiner Who Administered Early childhood Toolbox	12, Karen Kowal | 14, Amanda Alston | 15, Gabrielle Stefy | 16, Greg Witkin | 17, Mary Bolton | 18, Kaitlyn Smith | 19, Nicole Needles | 20, Caitlin Grimes | 21, Ellen Prosser | 22, Julia Jaen | 23, Jill Leabman | 24, Laura Dougherty | 25, Aysha Tahsin | 26, Taylor DiVirgilio | 27, Julia Caban | 555, Other						([vc_tb_ec_complete] = '1' or [vc_tb_ec_complete] = '2') and ([vc_site] = '2' or [vc_site] = '4')
vc_tb_ec_who_other	visit_info_and_checklist		text	Other examiner, who?							[vc_tb_ec_who] = '555' or [vc_tb_ec_who_nemours] = '555'
vc_no_tb_ec_why	visit_info_and_checklist		radio	Reason this measure was not completed	666, Error with administration, time, or other system problem | 777, Attempted but failed or incomplete (due to patient, etc) | 888, Parent refusal | 999, Unknown or Blank on form | 1, N/A due to Covid-19 restrictions | 555, Other						[vc_tb_ec_complete]='0'
vc_tb_moc_complete	visit_info_and_checklist		radio	Was [enrollment_arm_1][first_name]'s mother administered the NIH Toolbox Cognitive Battery?	1, Yes | 0, No | 2, Partially						[event-name]='24_month_visit_arm_1' or [event-name]='36_month_visit_arm_1' or [event-name]='48_month_visit_arm_1' or [event-name]='out_of_window_arm_1'
vc_tb_moc_date	visit_info_and_checklist		text	Date of NIH Toolbox Cognitive Battery- Mother of Child			date_mdy			y	[vc_tb_moc_complete] = '1' or [vc_tb_moc_complete] = '2'
vc_tb_moc_time	visit_info_and_checklist		text	Time of NIH Toolbox Cognitive Battery- Mother of Child		24 hour clock (ie 2pm is 14:00)	time				[vc_tb_moc_complete] = '1' or [vc_tb_moc_complete] = '2'
vc_tb_moc_who	visit_info_and_checklist		radio	Examiner Who Administered NIH Toolbox Cognitive Battery to Mother of Child	1, Amira Herstic | 2, Tanea Tanda | 3, Caroline Harrison | 4, Mariah Brown | 5, Sophia DeKlotz | 555, Other						([vc_tb_moc_complete] = '1' or [vc_tb_moc_complete] = '2') and ([vc_site] = '1' or [vc_site] = '3')
vc_tb_moc_who_nemours	visit_info_and_checklist		radio	Examiner Who Administered NIH Toolbox Cognitive Battery to Mother of Child	12, Karen Kowal | 14, Amanda Alston | 15, Gabrielle Stefy | 16, Greg Witkin | 17, Mary Bolton | 18, Kaitlyn Smith | 19, Nicole Needles | 20, Caitlin Grimes | 21, Ellen Prosser | 22, Julia Jaen | 23, Jill Leabman | 24, Laura Dougherty | 25, Aysha Tahsin | 26, Taylor DiVirgilio | 27, Julia Caban | 555, Other						([vc_tb_moc_complete] = '1' or [vc_tb_moc_complete] = '2') and ([vc_site] = '2' or [vc_site] = '4')
vc_tb_moc_who_other	visit_info_and_checklist		text	Other examiner, who?							[vc_tb_moc_who] = '555' or [vc_tb_moc_who_nemours] = '555'
vc_no_tb_moc_why	visit_info_and_checklist		radio	Reason this measure was not completed	666, Error with administration, time, or other system problem | 777, Attempted but failed or incomplete (due to patient, etc) | 888, Parent refusal | 999, Unknown or Blank on form | 1, N/A due to Covid-19 restrictions | 2, Unnecessary, already administered at prior visit | 3, Parent not present for visit | 555, Other						[vc_tb_moc_complete]='0'
vc_tb_foc_complete	visit_info_and_checklist		radio	Was [enrollment_arm_1][first_name]'s father administered the NIH Toolbox Cognitive Battery?	1, Yes | 0, No | 2, Partially						[event-name]='24_month_visit_arm_1' or [event-name]='36_month_visit_arm_1' or [event-name]='48_month_visit_arm_1' or [event-name]='out_of_window_arm_1'
vc_tb_foc_date	visit_info_and_checklist		text	Date of NIH Toolbox Cognitive Battery- Father of Child			date_mdy			y	[vc_tb_foc_complete] = '1' or [vc_tb_foc_complete] = '2'
vc_tb_foc_time	visit_info_and_checklist		text	Time of NIH Toolbox Cognitive Battery- Father of Child		24 hour clock (ie 2pm is 14:00)	time				[vc_tb_foc_complete] = '1' or [vc_tb_foc_complete] = '2'
vc_tb_foc_who	visit_info_and_checklist		radio	Examiner Who Administered NIH Toolbox Cognitive Battery to Father of Child	1, Amira Herstic | 2, Tanea Tanda | 3, Caroline Harrison | 4, Mariah Brown | 5, Sophia DeKlotz | 555, Other						([vc_tb_foc_complete] = '1' or [vc_tb_foc_complete] = '2') and ([vc_site] = '1' or [vc_site] = '3')
vc_tb_foc_who_nemours	visit_info_and_checklist		radio	Examiner Who Administered NIH Toolbox Cognitive Battery to Father of Child	12, Karen Kowal | 14, Amanda Alston | 15, Gabrielle Stefy | 16, Greg Witkin | 17, Mary Bolton | 18, Kaitlyn Smith | 19, Nicole Needles | 20, Caitlin Grimes | 21, Ellen Prosser | 22, Julia Jaen | 23, Jill Leabman | 24, Laura Dougherty | 25, Aysha Tahsin | 26, Taylor DiVirgilio | 27, Julia Caban | 555, Other						([vc_tb_foc_complete] = '1' or [vc_tb_foc_complete] = '2') and ([vc_site] = '2' or [vc_site] = '4')
vc_tb_foc_who_other	visit_info_and_checklist		text	Other examiner, who?							[vc_tb_foc_who] = '555' or [vc_tb_foc_who_nemours] = '555'
vc_no_tb_foc_why	visit_info_and_checklist		radio	Reason this measure was not completed	666, Error with administration, time, or other system problem | 777, Attempted but failed or incomplete (due to patient, etc) | 888, Parent refusal | 999, Unknown or Blank on form | 1, N/A due to Covid-19 restrictions | 2, Unnecessary, already administered at prior visit | 3, Parent not present for visit | 555, Other						[vc_tb_foc_complete]='0'
vc_wechsler_complete	visit_info_and_checklist		radio	Wescheler Test completed? (WPPSI or WISC)	1, Yes | 0, No | 2, Partially						[event-name]='48_month_visit_arm_1' or [event-name]='out_of_window_arm_1'
vc_wechsler_date	visit_info_and_checklist		text	Date of WPPSI/WISC			date_mdy			y	[vc_wechsler_complete] = '1' or [vc_wechsler_complete] = '2'
vc_wechsler_time	visit_info_and_checklist		text	Time of WPPSI/WISC		24 hour clock (ie 2pm is 14:00)	time				[vc_wechsler_complete] = '1' or [vc_wechsler_complete] = '2'
vc_wechsler_who	visit_info_and_checklist		radio	Examiner Who Administered WPPSI/WISC	1, Nicole Tartaglia | 3, Rebecca Wilson | 4, Jennifer Janusz | 5, Lisa Cordeiro | 6, Talia Thompson | 2, Shanlee Davis | 7, Stephanie Takamatsu | 555, Other						([vc_wechsler_complete] = '1' or [vc_wechsler_complete] = '2') and ([vc_site] = '1' or [vc_site] = '3')
vc_wechsler_who_nemours	visit_info_and_checklist		radio	Examiner Who Administered WPPSI/WISC	12, Karen Kowal | 14, Amanda Alston | 15, Gabrielle Stefy | 16, Greg Witkin | 17, Mary Bolton | 18, Kaitlyn Smith | 19, Nicole Needles | 20, Caitlin Grimes | 21, Ellen Prosser | 22, Julia Jaen | 23, Jill Leabman | 24, Laura Dougherty | 25, Aysha Tahsin | 26, Taylor DiVirgilio | 27, Julia Caban | 555, Other						([vc_wechsler_complete] = '1' or [vc_wechsler_complete] = '2') and ([vc_site] = '2' or [vc_site] = '4')
vc_wechsler_who_other	visit_info_and_checklist		text	Other examiner, who?							[vc_wechsler_who] = '555' or [vc_wechsler_who_nemours] = '555'
vc_no_wechsler_why	visit_info_and_checklist		radio	Reason this measure was not completed	666, Error with administration, time, or other system problem | 777, Attempted but failed or incomplete (due to patient, etc) | 888, Parent refusal | 999, Unknown or Blank on form | 1, N/A due to Covid-19 restrictions | 555, Other						[vc_wechsler_complete]='0'
vc_ctopp_complete	visit_info_and_checklist		radio	CTOPP-2	1, Yes | 0, No | 2, Partially						[event-name]='48_month_visit_arm_1' or [event-name]='out_of_window_arm_1'
vc_ctopp_date	visit_info_and_checklist		text	Date of CTOPP-2			date_mdy			y	[vc_ctopp_complete] = '1' or [vc_ctopp_complete] = '2'
vc_ctopp_time	visit_info_and_checklist		text	Time of CTOPP-2		24 hour clock (ie 2pm is 14:00)	time				[vc_ctopp_complete] = '1' or [vc_ctopp_complete] = '2'
vc_ctopp_who	visit_info_and_checklist		radio	Examiner who administered CTOPP-2	1, Nicole Tartaglia | 3, Rebecca Wilson | 4, Jennifer Janusz | 5, Lisa Cordeiro | 6, Talia Thompson | 2, Shanlee Davis | 7, Stephanie Takamatsu | 555, Other						([vc_ctopp_complete] = '1' or [vc_ctopp_complete] = '2') and ([vc_site] = '1' or [vc_site] = '3')
vc_ctopp_who_nemours	visit_info_and_checklist		radio	Examiner Who Administered CTOPP-2	12, Karen Kowal | 14, Amanda Alston | 15, Gabrielle Stefy | 16, Greg Witkin | 17, Mary Bolton | 18, Kaitlyn Smith | 19, Nicole Needles | 20, Caitlin Grimes | 21, Ellen Prosser | 22, Julia Jaen | 23, Jill Leabman | 24, Laura Dougherty | 25, Aysha Tahsin | 26, Taylor DiVirgilio | 27, Julia Caban | 555, Other						([vc_ctopp_complete] = '1' or [vc_ctopp_complete] = '2') and ([vc_site] = '2' or [vc_site] = '4')
vc_ctopp_who_other	visit_info_and_checklist		text	Other examiner, who?							[vc_ctopp_who] = '555' or [vc_ctopp_who_nemours] = '555'
vc_no_ctopp_why	visit_info_and_checklist		radio	Reason this measure was not completed	666, Error with administration, time, or other system problem | 777, Attempted but failed or incomplete (due to patient, etc) | 888, Parent refusal | 999, Unknown or Blank on form | 1, N/A due to Covid-19 restrictions | 555, Other						[vc_ctopp_complete]='0'
vc_srs_complete	visit_info_and_checklist		radio	Was the SRS-2 completed?	1, Yes | 0, No | 2, Partially						[event-name]='24_month_visit_arm_1' or [event-name]='36_month_visit_arm_1' or [event-name]='48_month_visit_arm_1' or [event-name]='out_of_window_arm_1'
vc_no_srs_why	visit_info_and_checklist		radio	Why was the SRS-2 not completed?	444, Not applicable to this visit | 666, Error with administration, time, or other system problem | 777, Attempted but failed or incomplete (due to patient, etc) | 888, Parent refusal | 999, Unknown or blank on form | 555, Other						[vc_srs_complete] = '0'
vc_srs_date	visit_info_and_checklist		text	<div class="rich-text-field-label"><p>Date that SRS-2 was completed: <br /><em><span style="font-weight: normal;">per survey (if completed): [event-name][srs2p_date]</span></em></p></div>			date_mdy			y	[vc_srs_complete] = '1' or [vc_srs_complete] = '2'
vc_srs_who	visit_info_and_checklist		radio	<div class="rich-text-field-label"><p>Who completed the SRS-2 questionnaire?<br /><em><span style="font-weight: normal;">per survey (if completed): [event-name][srs2p_relationship]</span></em></p></div>	1, Mother of child | 2, Father of child						[vc_srs_complete] = '1' or [vc_srs_complete] = '2'
visit_notes	visit_info_and_checklist		notes	Notes from the Visit Checklist
hdhxfu_done_yn	health_and_developmental_history_fu		radio	Was a health and developmental history follow up completed?	1, Yes | 2, Partially | 0, No												@DEFAULT='[hpi_done_yn:value]'
hdhxfu_done_date	health_and_developmental_history_fu		text	Date of Health and Developmental History follow up			date_mdy			y	[hdhxfu_done_yn]='1'						@DEFAULT='[hpi_done_date:value]'
hdhxfu_done_time	health_and_developmental_history_fu		text	Time of Health and Developmental History follow up		24 hour clock (ie 2pm is 14:00)	time				[hdhxfu_done_yn]='1'						@DEFAULT='[hpi_done_time:value]'
hdxfu_age	health_and_developmental_history_fu		calc	Age at Visit	datediff([enrollment_arm_1][dob],[hdhxfu_done_date],"M","mdy")
hdhxfu_done_no_why	health_and_developmental_history_fu		radio	Reason this measure was not completed	666, Error with administration, time, or other system problem | 777, Attempted but failed or incomplete (due to patient, etc) | 888, Parent refusal | 999, Unknown or Blank on form | 555, Other						[hdhxfu_done_yn]='0'						@DEFAULT='[hpi_done_no_why:value]'
rosfu_sleep	health_and_developmental_history_fu		radio	<div class="rich-text-field-label"><p>Sleep pattern<br /><span style="font-weight: normal;">Last answer: [previous-event-name][rosfu_sleep]</span></p></div>	0, Regular/predictable | 1, Irregular/unpredictable | 999, blank on form
rosfu_sleep_dur	health_and_developmental_history_fu		text	# of hours/day sleeping			number
devfu_eyecontact_yn	health_and_developmental_history_fu		radio	Good eye contact	1, Yes | 0, No | 999, blank on form
devfu_rolling_yn	health_and_developmental_history_fu		radio	<div class="rich-text-field-label"><p>Rolling over</p> <p><span style="font-weight: normal;">Last answer: [previous-event-name][devfu_rolling_yn]</span></p></div>	0, No | 1, Yes, front to back only | 2, Yes, back to front only | 3, Yes, both directions | 999, blank on form												@DEFAULT='[previous-event-name][devfu_rolling_yn:value]'
devfu_rolling_f2b_age	health_and_developmental_history_fu		text	<div class="rich-text-field-label"><p>If yes front to back, what age? (months)<br /><em><span style="font-weight: normal;">Last answer: [previous-event-name][devfu_rolling_f2b_age]</span></em></p></div>			number				[devfu_rolling_yn] = '1' or [devfu_rolling_yn] = '3'						@DEFAULT='[previous-event-name][devfu_rolling_f2b_age]'
devfu_rolling_b2f_age	health_and_developmental_history_fu		text	<div class="rich-text-field-label"><p>If yes back to front, what age? (months)<br /><em><span style="font-weight: normal;">Last answer: [previous-event-name][devfu_rolling_b2f_age]</span></em></p></div>			number				[devfu_rolling_yn] = '2' or [devfu_rolling_yn] = '3'						@DEFAULT='[previous-event-name][devfu_rolling_b2f_age]'
devfu_sit_yn	health_and_developmental_history_fu		radio	<div class="rich-text-field-label"><p>Sitting alone</p> <p><span style="font-weight: normal;">Last answer: [previous-event-name][devfu_sit_yn]</span></p></div>	1, Yes | 0, No | 999, blank on form												@DEFAULT='[previous-event-name][devfu_sit_yn:value]'
devfu_sit_age	health_and_developmental_history_fu		text	<div class="rich-text-field-label"><p>If yes, at what age (months)<br /><em><span style="font-weight: normal;">Last answer: [previous-event-name][devfu_sit_age]</span></em></p></div>			number				[devfu_sit_yn] = '1'						@DEFAULT='[previous-event-name][devfu_sit_age]'
devfu_coo_yn	health_and_developmental_history_fu		radio	<div class="rich-text-field-label"><p>Cooing</p> <p><span style="font-weight: normal;">Last answer: [previous-event-name][devfu_coo_yn]</span></p></div>	1, Yes | 0, No | 999, blank on form												@DEFAULT='[previous-event-name][devfu_coo_yn:value]'
devfu_coo_age	health_and_developmental_history_fu		text	<div class="rich-text-field-label"><p>If yes, what age (months)<br /><em><span style="font-weight: normal;">Last answer: [previous-event-name][devfu_coo_age]</span></em></p></div>			number				[devfu_coo_yn] = '1'						@DEFAULT='[previous-event-name][devfu_coo_age]'
devfu_babble_yn	health_and_developmental_history_fu		radio	<div class="rich-text-field-label"><p>Babbling</p> <p><span style="font-weight: normal;">Last answer: [previous-event-name][devfu_babble_yn]</span></p></div>	1, Yes | 0, No | 999, blank on form												@DEFAULT='[previous-event-name][devfu_babble_yn:value]'
devfu_babble_age	health_and_developmental_history_fu		text	<div class="rich-text-field-label"><p>If yes, what age (months)<br /><em><span style="font-weight: normal;">Last answer: [previous-event-name][devfu_babble_age]</span></em></p></div>			number				[devfu_babble_yn] = '1'						@DEFAULT='[previous-event-name][devfu_babble_age]'
devfu_singleword_yn	health_and_developmental_history_fu		radio	<div class="rich-text-field-label"><p>Single words</p> <p><span style="font-weight: normal;">Last answer: [previous-event-name][devfu_singleword_yn]</span></p></div>	1, Yes | 0, No | 999, blank on form												@DEFAULT='[previous-event-name][devfu_singleword_yn:value]'
devfu_singleword_age	health_and_developmental_history_fu		text	<div class="rich-text-field-label"><p>If yes, what age (months)<br /><em><span style="font-weight: normal;">Last answer: [previous-event-name][devfu_singleword_age]</span></em></p></div>			number				[devfu_singleword_yn] = '1'						@DEFAULT='[previous-event-name][devfu_singleword_age]'
devfu_words_numb	health_and_developmental_history_fu		text	Approx number of words			number				[devfu_singleword_yn] = '1'
devfu_twoword_yn	health_and_developmental_history_fu		radio	<div class="rich-text-field-label"><p>Two-word phrases</p> <p><span style="font-weight: normal;">Last answer: [previous-event-name][devfu_twoword_yn]</span></p></div>	1, Yes | 0, No | 999, blank on form												@DEFAULT='[previous-event-name][devfu_twoword_yn:value]'
devfu_twoword_age	health_and_developmental_history_fu		text	<div class="rich-text-field-label"><p>If yes, what age (months)<br /><em><span style="font-weight: normal;">Last answer: [previous-event-name][devfu_twoword_age]</span></em></p></div>			number				[devfu_twoword_yn] = '1'						@DEFAULT='[previous-event-name][devfu_twoword_age]'
devfu_sentences_yn	health_and_developmental_history_fu		radio	<div class="rich-text-field-label"><p>Sentences</p> <p><span style="font-weight: normal;">Last answer: [previous-event-name][devfu_sentences_yn]</span></p></div>	1, Yes | 0, No | 999, blank on form												@DEFAULT='[previous-event-name][devfu_sentences_yn:value]'
devfu_sentences_age	health_and_developmental_history_fu		text	<div class="rich-text-field-label"><p>If yes, what age (months)<br /><em><span style="font-weight: normal;">Last answer: [previous-event-name][devfu_sentences_age]</span></em></p></div>			number				[devfu_sentences_yn] = '1'						@DEFAULT='[previous-event-name][devfu_sentences_age]'
devfu_crawl_yn	health_and_developmental_history_fu		radio	<div class="rich-text-field-label"><p>Crawling</p> <p><span style="font-weight: normal;">Last answer: [previous-event-name][devfu_crawl_yn]</span></p></div>	1, Yes | 0, No | 999, blank on form												@DEFAULT='[previous-event-name][devfu_crawl_yn:value]'
devfu_crawl_age	health_and_developmental_history_fu		text	<div class="rich-text-field-label"><p>If yes, what age (months)<br /><em><span style="font-weight: normal;">Last answer: [previous-event-name][devfu_crawl_age]</span></em></p></div>			number				[devfu_crawl_yn] = '1'						@DEFAULT='[previous-event-name][devfu_crawl_age]'
devfu_cruise_yn	health_and_developmental_history_fu		radio	<div class="rich-text-field-label"><p>Cruising (walking along furniture)</p> <p><span style="font-weight: normal;">Last answer: [previous-event-name][devfu_cruise_yn]</span></p></div>	1, Yes | 0, No | 999, blank on form												@DEFAULT='[previous-event-name][devfu_cruise_yn:value]'
devfu_cruise_age	health_and_developmental_history_fu		text	<div class="rich-text-field-label"><p>If yes, what age (months)<br /><em><span style="font-weight: normal;">Last answer: [previous-event-name][devfu_cruise_age]</span></em></p></div>			number				[devfu_cruise_yn] = '1'						@DEFAULT='[previous-event-name][devfu_cruise_age]'
devfu_walk_yn	health_and_developmental_history_fu		radio	<div class="rich-text-field-label"><p>Walking independently</p> <p><span style="font-weight: normal;">Last answer: [previous-event-name][devfu_walk_yn]</span></p></div>	1, Yes | 0, No | 999, blank on form												@DEFAULT="[previous-event-name][devfu_walk_yn:value]"
devfu_walk_age	health_and_developmental_history_fu		text	<div class="rich-text-field-label"><p>If yes, what age (months)<br /><em><span style="font-weight: normal;">Last answer: [previous-event-name][devfu_walk_age]</span></em></p></div>			number				[devfu_walk_yn] = '1'						@DEFAULT='[previous-event-name][devfu_walk_age]'
devfu_run_yn	health_and_developmental_history_fu		radio	<div class="rich-text-field-label"><p>Running</p> <p><span style="font-weight: normal;">Last answer: [previous-event-name][devfu_run_yn]</span></p></div>	1, Yes | 0, No | 999, blank on form												@DEFAULT='[previous-event-name][devfu_run_yn:value]'
devfu_run_age	health_and_developmental_history_fu		text	<div class="rich-text-field-label"><p>If yes, what age (months)<br /><em><span style="font-weight: normal;">Last answer: [previous-event-name][devfu_run_age]</span></em></p></div>			number				[devfu_run_yn] = '1'						@DEFAULT='[previous-event-name][devfu_run_age]'
devfu_jump_yn	health_and_developmental_history_fu		radio	<div class="rich-text-field-label"><p>Jumping with 2 feet off the floor</p> <p><span style="font-weight: normal;">Last answer: [previous-event-name][devfu_jump_yn]</span></p></div>	1, Yes | 0, No | 999, blank on form												@DEFAULT='[previous-event-name][devfu_jump_yn:value]'
devfu_jump_age	health_and_developmental_history_fu		text	<div class="rich-text-field-label"><p>If yes, what age (months)<br /><em><span style="font-weight: normal;">Last answer: [previous-event-name][devfu_jump_age]</span></em></p></div>			number				[devfu_jump_yn] = '1'						@DEFAULT='[previous-event-name][devfu_jump_age]'
devfu_notes	health_and_developmental_history_fu		notes	<div class="rich-text-field-label"><p>Developmental Hx Notes</p> <p><span style="font-weight: normal;">Last answer: [previous-event-name][devfu_notes]</span></p></div>
pmhfu_tooth_age	health_and_developmental_history_fu		text	<div class="rich-text-field-label"><p>Age at 1st dental eruption (months)</p> <p><span style="font-weight: normal;">Previous answer: [previous-event-name][pmhfu_tooth_age]</span></p></div>			number										@DEFAULT='[previous-event-name][pmhfu_tooth_age]'
devfu_handpref_yn	health_and_developmental_history_fu		radio	<div class="rich-text-field-label"><p>Hand preference</p> <p><span style="font-weight: normal;">Last answer: [previous-event-name][devfu_handpref_yn]</span></p></div>	0, None yet | 1, Right | 2, Left | 3, Ambidextrous | 999, blank on form
toil_hx	health_and_developmental_history_fu		radio	<div class="rich-text-field-label"><p>Toileting Skills</p> <p><span style="font-weight: normal;">Last answer: [previous-event-name][toil_hx]</span></p></div>	0, Still in Diapers | 1, Trained for urine in potty/Stool in diapers/Pull up at night | 2, Underwear/Potty trained during the day/ pull up at night | 3, Fully trained (night and day) | 555, Other | 999, blank on form												@DEFAULT='[previous-event-name][toil_hx:value]'
toil_und_age	health_and_developmental_history_fu		text	<div class="rich-text-field-label"><p>If yes, age (months)</p> <p><span style="font-weight: normal;">Last answer (daytime potty trained): [previous-event-name][toil_und_age]</span></p></div>			number				[toil_hx] = '2'						@DEFAULT='[previous-event-name][toil_und_age]'
toil_trained_age	health_and_developmental_history_fu		text	<div class="rich-text-field-label"><p>If yes, age (months)</p> <p><span style="font-weight: normal;">Last answer (fully potty trained): [previous-event-name][toil_trained_age]</span></p></div>			number				[toil_hx] = '3'						@DEFAULT='[previous-event-name][toil_trained_age]'
toil_other_desc	health_and_developmental_history_fu		notes	<div class="rich-text-field-label"><p>Describe any toilet training details</p> <p><span style="font-weight: normal;">Last answer: [previous-event-name][toil_other_desc]</span></p></div>
sensmot_aud_yn	health_and_developmental_history_fu		yesno	<div class="rich-text-field-label"><p>Auditory sensitivity</p> <p><span style="font-weight: normal;">Last answer: [previous-event-name][sensmot_aud_yn]</span></p></div>
sensmot_tac_yn	health_and_developmental_history_fu		yesno	<div class="rich-text-field-label"><p>Tactile sensitivity</p> <p><span style="font-weight: normal;">Last answer: [previous-event-name][sensmot_tac_yn]</span></p></div>
sensmot_oral_yn	health_and_developmental_history_fu		yesno	<div class="rich-text-field-label"><p>Oral-motor sensitivity</p> <p><span style="font-weight: normal;">Last answer: [previous-event-name][sensmot_oral_yn]</span></p></div>
sensmot_grav_yn	health_and_developmental_history_fu		yesno	<div class="rich-text-field-label"><p>Gravitational Insecurity</p> <p><span style="font-weight: normal;">Last answer: [previous-event-name][sensmot_grav_yn]</span></p></div>
sensmot_concerns	health_and_developmental_history_fu		notes	<div class="rich-text-field-label"><p>If yes to any sensory sensitivities, describe</p> <p><span style="font-weight: normal;">Last answer: [previous-event-name][sensmot_concerns]</span></p></div>							[sensmot_aud_yn] = '1' or [sensmot_tac_yn] = '1' or [sensmot_oral_yn] = '1' or [sensmot_grav_yn] = '1'
sensmot_seek_yn	health_and_developmental_history_fu		yesno	<div class="rich-text-field-label"><p>Sensory- Seeking Behaviors (high activity, etc)</p> <p><span style="font-weight: normal;">Last answer: [previous-event-name][sensmot_seek_yn]</span></p></div>
sensmot_stim_yn	health_and_developmental_history_fu		yesno	<div class="rich-text-field-label"><p>Self-stimulatory behaviors</p> <p><span style="font-weight: normal;">Last answer: [previous-event-name][sensmot_stim_yn]</span></p></div>
sensmot_rep_yn	health_and_developmental_history_fu		yesno	<div class="rich-text-field-label"><p>Repetitive Motor behaviors (rocking, spinning, flapping)</p> <p><span style="font-weight: normal;">Last answer: [previous-event-name][sensmot_rep_yn]</span></p></div>
sensmot_rep_desc	health_and_developmental_history_fu		notes	<div class="rich-text-field-label"><p>If yes to any sensory seeking, self-stim, and/or repetitive behaviors describe</p> <p><span style="font-weight: normal;">Last answer: [previous-event-name][sensmot_rep_desc]</span></p></div>							[sensmot_rep_yn] = '1' or [sensmot_stim_yn] = '1' or [sensmot_seek_yn] = '1'
devfu_spldelay_yn	health_and_developmental_history_fu	Since last Babies study visit on [previous-event-name][hdhxfu_done_date] has there been a new (or changed) diagnosis of	radio	<div class="rich-text-field-label"><p>Speech delays/Disorders</p> <p><span style="font-weight: normal;">Last answer: [previous-event-name][devfu_spldelay_yn]</span></p></div>	1, Yes | 0, No | 999, blank on form
devfu_spldelay_type	health_and_developmental_history_fu		radio	<div class="rich-text-field-label"><p>If yes, type of speech delay</p> <p><span style="font-weight: normal;">Last answer: [previous-event-name][devfu_spldelay_type]</span></p></div>	1, Expressive | 2, Receptive | 3, Both | 4, Apraxia | 999, blank on form						[devfu_spldelay_yn] = '1'
devfu_spldelay_desc	health_and_developmental_history_fu		notes	<div class="rich-text-field-label"><p>Speech delay details</p> <p><span style="font-weight: normal;">Last answer: [previous-event-name][devfu_spldelay_desc]</span></p></div>							[devfu_spldelay_yn]=1
devfu_motdelay_yn	health_and_developmental_history_fu		radio	<div class="rich-text-field-label"><p>Motor delays</p> <p><span style="font-weight: normal;">Last answer: [previous-event-name][devfu_motdelay_yn]</span></p></div>	1, Yes | 0, No | 999, blank on form
devfu_motdelay_type	health_and_developmental_history_fu		radio	<div class="rich-text-field-label"><p>If yes, type of motor delay</p> <p><span style="font-weight: normal;">Last answer: [previous-event-name][devfu_motdelay_type]</span></p></div>	1, Fine motor | 2, Gross motor | 3, Both | 999, blank on form						[devfu_motdelay_yn] = '1'
devfu_motordelay_desc	health_and_developmental_history_fu		notes	<div class="rich-text-field-label"><p>Motor delay details</p> <p><span style="font-weight: normal;">Last answer: [previous-event-name][devfu_motordelay_desc]</span></p></div>							[devfu_motdelay_yn]=1
devfu_cogdelay_yn	health_and_developmental_history_fu		radio	<div class="rich-text-field-label"><p>Global developmental/cognitive delay</p> <p><span style="font-weight: normal;">Last answer: [previous-event-name][devfu_cogdelay_yn]</span></p></div>	1, Yes | 0, No | 999, blank on form
devfu_motordelay_desc_2	health_and_developmental_history_fu		notes	<div class="rich-text-field-label"><p>Motor delay details</p> <p><span style="font-weight: normal;">Last answer: [previous-event-name][devfu_motordelay_desc]</span></p></div>							[devfu_cogdelay_yn]=1
devfu_socdelay_yn	health_and_developmental_history_fu		radio	<div class="rich-text-field-label"><p>Social skills delay</p> <p><span style="font-weight: normal;">Last answer: [previous-event-name][devfu_socdelay_yn]</span></p></div>	1, Yes | 0, No | 999, blank on form
devfu_asd_yn	health_and_developmental_history_fu		radio	<div class="rich-text-field-label"><p>Autism Spectrum Disorder diagnosis</p> <p><span style="font-weight: normal;">Last answer: [previous-event-name][devfu_asd_yn]</span></p></div>	1, Yes | 0, No | 999, blank on form
devfu_selmut_yn	health_and_developmental_history_fu		radio	<div class="rich-text-field-label"><p>Selective mutism</p> <p><span style="font-weight: normal;">Last answer: [previous-event-name][devfu_selmut_yn]</span></p></div>	1, Yes | 0, No | 999, blank on form
devfu_adhd_yn	health_and_developmental_history_fu		radio	<div class="rich-text-field-label"><p>ADHD</p> <p><span style="font-weight: normal;">Last answer: [previous-event-name][devfu_adhd_yn]</span></p></div>	1, Yes | 0, No | 999, blank on form
devfu_spd_yn	health_and_developmental_history_fu		radio	<div class="rich-text-field-label"><p>Sensory Processing Disorder</p> <p><span style="font-weight: normal;">Last answer: [previous-event-name][devfu_spd_yn]</span></p></div>	1, Yes | 0, No | 999, blank on form
devfu_anx_yn	health_and_developmental_history_fu		radio	<div class="rich-text-field-label"><p>Anxiety</p> <p><span style="font-weight: normal;">Last answer: [previous-event-name][devfu_anx_yn]</span></p></div>	1, Yes | 0, No | 999, blank on form
devfu_other_yn	health_and_developmental_history_fu		radio	<div class="rich-text-field-label"><p>Other</p> <p><span style="font-weight: normal;">Last answer: [previous-event-name][devfu_other_yn]</span></p></div>	1, Yes | 0, No | 999, blank on form
devfu_other_desc	health_and_developmental_history_fu		text	<div class="rich-text-field-label"><p>If yes, describe</p> <p><span style="font-weight: normal;">Last answer: [previous-event-name][devfu_other_desc]</span></p></div>							[devfu_other_yn] = '1'
devfu_intervent_yn	health_and_developmental_history_fu	Current status of therapies:	radio	<div class="rich-text-field-label"><p>Early intervention?</p> <p><span style="font-weight: normal;">Last answer: [previous-event-name][devfu_intervent_yn]</span></p></div>	2, Currently receiving | 1, Evaluated, not receiving | 0, No | 999, blank on form | 3, Previously received, services ended												@DEFAULT='[previous-event-name][devfu_intervent_yn:value]'
devfu_intervent_age	health_and_developmental_history_fu		text	<div class="rich-text-field-label"><p>If Yes, starting at what age? (months)</p> <p><span style="font-weight: normal;">Last answer: [previous-event-name][devfu_intervent_age]</span></p></div>			number				[devfu_intervent_yn] = '2' or [devfu_intervent_yn] = '1' or [devfu_intervent_yn] = '3'						@DEFAULT: '[previous-event-name][devfu_intervent_age]'
devfu_ei_type	health_and_developmental_history_fu		radio	<div class="rich-text-field-label"><p>EI: Public or Private?</p> <p><span style="font-weight: normal;">Last answer: [previous-event-name][devfu_ei_type]</span></p></div>	1, Public (EI/school) | 2, Private | 3, Both public and private services | 555, Other						[devfu_intervent_yn] = '2' or [devfu_intervent_yn] = '1' or [devfu_intervent_yn] = '3'
devfu_spl_ther_yn	health_and_developmental_history_fu		radio	<div class="rich-text-field-label"><p>Speech therapy</p> <p><span style="font-weight: normal;">Last answer: [previous-event-name][devfu_spl_ther_yn]</span></p></div>	2, Yes, currently in therapy | 1, Yes, previously in therapy | 0, No | 999, blank on form
devfu_spl_ther_age	health_and_developmental_history_fu		text	<div class="rich-text-field-label"><p>If Yes, starting at what age? (months)</p> <p><span style="font-weight: normal;">Last answer: [previous-event-name][devfu_spl_ther_age]</span></p></div>							[devfu_spl_ther_yn]=1 or [devfu_spl_ther_yn]=2
devfu_st_type	health_and_developmental_history_fu		radio	<div class="rich-text-field-label"><p>Speech: Public or Private?</p> <p><span style="font-weight: normal;">Last answer: [previous-event-name][devfu_st_type]</span></p></div>	1, Public (EI/school) | 2, Private | 3, Both public and private services | 555, Other						[devfu_spl_ther_yn]=1 or [devfu_spl_ther_yn]=2
devfu_st_goals	health_and_developmental_history_fu		radio	<div class="rich-text-field-label"><p>Speech: What were the primary treatment goals of speech therapy?</p> <p><span style="font-weight: normal;">Last answer: [previous-event-name][devfu_st_goals]</span></p></div>	1, Articulation | 2, Expressive/receptive language development | 3, Both | 555, Other						[devfu_spl_ther_yn]=1 or [devfu_spl_ther_yn]=2
devfu_occ_ther_yn	health_and_developmental_history_fu		radio	<div class="rich-text-field-label"><p>Occupational therapy</p> <p><span style="font-weight: normal;">Last answer: [previous-event-name][devfu_occ_ther_yn]</span></p></div>	2, Yes, currently in therapy | 1, Yes, previously in therapy | 0, No | 999, blank on form
devfu_ot_type	health_and_developmental_history_fu		radio	<div class="rich-text-field-label"><p>OT: Public or Private?</p> <p><span style="font-weight: normal;">Last answer: [previous-event-name][devfu_ot_type]</span></p></div>	1, Public (EI/school) | 2, Private | 3, Both | 555, Other						[devfu_occ_ther_yn] = '1' or [devfu_occ_ther_yn] = '2'
devfu_occ_ther_age	health_and_developmental_history_fu		text	<div class="rich-text-field-label"><p>If Yes, starting at what age? (months)</p> <p><span style="font-weight: normal;">Last answer: [previous-event-name][devfu_occ_ther_age]</span></p></div>							[devfu_occ_ther_yn]=1 or [devfu_occ_ther_yn]=2
devfu_phys_ther_yn	health_and_developmental_history_fu		radio	<div class="rich-text-field-label"><p>Physical therapy</p> <p><span style="font-weight: normal;">Last answer: [previous-event-name][devfu_phys_ther_yn]</span></p></div>	2, Yes, currently in therapy | 1, Yes, previously in therapy | 0, No | 999, blank on form
devfu_pt_type	health_and_developmental_history_fu		radio	<div class="rich-text-field-label"><p>PT: Public or Private?</p> <p><span style="font-weight: normal;">Last answer: [previous-event-name][devfu_pt_type]</span></p></div>	1, Public (EI/school) | 2, Private | 3, Both | 555, Other						[devfu_phys_ther_yn]=1 or [devfu_phys_ther_yn]=2
devfu_phys_ther_age	health_and_developmental_history_fu		text	<div class="rich-text-field-label"><p>If Yes, starting at what age? (months)</p> <p><span style="font-weight: normal;">Last answer: [previous-event-name][devfu_phys_ther_age]</span></p></div>							[devfu_phys_ther_yn]=1 or [devfu_phys_ther_yn]=2
devfu_therapies_desc	health_and_developmental_history_fu		notes	<div class="rich-text-field-label"><p>Current services/therapies desc</p> <p><span style="font-weight: normal;">Last answer: [previous-event-name][devfu_therapies_desc]</span></p> <p> </p></div>
fh_seizures_yn	family_history		radio	Seizure Disorder/ Epilepsy	1, Yes | 0, No | 999, blank on form
fh_seizures_desc	family_history		text	If yes, who/what							[fh_seizures_yn] = 1
fh_neuro_yn	family_history		radio	Other Neurological or Neuromuscular Disorder	1, Yes | 0, No | 999, blank on form
fh_neuro_desc	family_history		text	If yes, who/what							[fh_neuro_yn] = 1
fh_speech_yn	family_history		radio	Speech Delays/Disorders	1, Yes | 0, No | 999, blank on form
fh_speech_type	family_history		checkbox	If yes	1, Expressive/Receptive | 2, Dysfluency/Stuttering | 3, Articulation | 999, blank on form						[fh_speech_yn] = 1
fh_speech_desc	family_history		text	If yes, who/what							[fh_speech_yn] = 1
fh_motor_yn	family_history		radio	Motor Delays	1, Yes | 0, No | 999, blank on form
fh_motor_desc	family_history		text	If yes, who/what							[fh_motor_yn] = 1
fh_adhd_yn	family_history		radio	ADHD	1, Yes | 0, No | 999, blank on form
fh_adhd_desc	family_history		text	If yes, who/what							[fh_adhd_yn] = 1
fh_specialed_yn	family_history		radio	Special Education in School	1, Yes | 0, No | 999, blank on form
fh_specialed_desc	family_history		text	If yes, who/what							[fh_specialed_yn] = 1
fh_readingld_yn	family_history		radio	Reading Learning Disabities/ Dyslexia	1, Yes | 0, No | 999, blank on form
fh_readingld_desc	family_history		text	If yes, who/what							[fh_readingld_yn] = 1
fh_mathld_yn	family_history		radio	Math Learning Disabilities	1, Yes | 0, No | 999, blank on form
fh_mathld_desc	family_history		text	If yes, who/what							[fh_mathld_yn] = 1
fh_autism_yn	family_history		radio	Autism	1, Yes | 0, No | 999, blank on form
fh_autism_desc	family_history		text	If yes, who/what?							[fh_autism_yn] = 1
fh_anxiety_yn	family_history		radio	Anxiety Disorder	1, Yes | 0, No | 999, blank on form
fh_anxiety_desc	family_history		text	If yes, who/what							[fh_anxiety_yn] = 1
fh_ocd_yn	family_history		radio	OCD	1, Yes | 0, No | 999, blank on form
fh_ocd_desc	family_history		text	If yes, who/what							[fh_ocd_yn] = 1
fh_depression_yn	family_history		radio	Depression	1, Yes | 0, No | 999, blank on form
fh_depression_desc	family_history		text	If yes, who/what							[fh_depression_yn] = 1
fh_bipolar_yn	family_history		radio	Bipolar	1, Yes | 0, No | 999, blank on form
fh_bipolar_desc	family_history		text	If yes, who/what							[fh_bipolar_yn] = 1
fh_psychosis_yn	family_history		radio	Psychotic Disorder/Schizophrenia	1, Yes | 0, No | 999, blank on form
fh_psychosis_desc	family_history		text	If yes, who/what							[fh_psychosis_yn] = 1
fh_subs_abuse_yn	family_history		radio	Substance Abuse	1, Yes | 0, No | 999, blank on form
fh_subs_abuse_desc	family_history		text	If yes, who/what							[fh_subs_abuse_yn] = 1
fh_meds	family_history		radio	Do parents, grandparents, aunts/uncles, siblings take any medications?	1, yes | 0, no
fh_meds_list	family_history		notes	List medications and who takes them							[fh_meds]=1
bayley_subjid_desc	bayley_iii		descriptive	Name: [enrollment_arm_1][first_name] [enrollment_arm_1][last_name] ([enrollment_arm_1][nickname]) DOB: [enrollment_arm_1][dob] Visit: [event-label]
bsid_complete_yn	bayley_iii		radio	Was the Bayley III completed at this visit?	1, Yes | 2, Partially | 0, No | 999, Blank on form	pulls forward from visit intake											@DEFAULT='[bayley_done_yn:value]'
bsid_examiner	bayley_iii		radio	Examiner Who Administered	1, Nicole Tartaglia | 3, Rebecca Wilson | 4, Jennifer Janusz | 5, Lisa Cordeiro | 6, Talia Thompson | 2, Shanlee Davis | 7, Stephanie Takamatsu | 555, Other	pulls forward from visit intake					[bsid_complete_yn] = '1' and ([event-name][vc_site] = '1' or [event-name][vc_site] = '3')						@DEFAULT='[bayley_who:value]'
bsid_examiner_nemours	bayley_iii		radio	Examiner Who Administered	12, Karen Kowal | 14, Amanda Alston | 15, Gabrielle Stefy | 16, Greg Witkin | 17, Mary Bolton | 18, Kaitlyn Smith | 19, Nicole Needles | 20, Caitlin Grimes | 21, Ellen Prosser | 22, Julia Jaen | 23, Jill Leabman | 24, Laura Dougherty | 25, Aysha Tahsin | 26, Taylor DiVirgilio | 27, Julia Caban | 555, Other	pulls forward from visit intake					[bsid_complete_yn] = '1' and ([event-name][vc_site] = '2' or [event-name][vc_site] = '4')						@DEFAULT='[bayley_who_nemours:value]'
bsid_examiner_other	bayley_iii		text	Other examiner, who?							[bsid_examiner] = '555' or [bsid_examiner_nemours] = '555'
bsid_upload	bayley_iii		file	Upload a PDF of the Bayley 3 Protocol (all pages with data)		Name the file as follows: [study_id_extraordinary]_BSID_*mV, where * is the visit age (ie 2mV)
bsid_date	bayley_iii		text	Date of Bayley Administration		pulled in from visit checklist - confirm	date_mdy			y							@DEFAULT='[bayley_done_date:value]'
bsid_age_calc	bayley_iii		calc	Chronological Age at time of Bayley in months	datediff([enrollment_arm_1][dob],[bsid_date],"M","MDY","true")
bsid_age_adj_prematureyn	bayley_iii		radio	Was age adjusted for prematurity?	0, No | 1, Yes | 999, Blank on form	if < 37 weeks gestation, should be adjusted for prematurity
bsid_warn	bayley_iii		descriptive	<div class="rich-text-field-label"><p><span style="font-weight: normal;"><em>This child was born at [enrollment_arm_1][gest_age] weeks and scores should be adjusted for prematurity.</em></span></p></div>							[gest_age] < 37 and [bsid_age_calc] < 24
bsid_ageadj	bayley_iii		text	Age used for Bayley in months (adjusted or actual as applicable)		enter chronological age if not adjusted for prematurity	number										@DEFAULT=[bsid_age_calc]
bsid_testlang	bayley_iii		radio	What language was this administered in?	1, English | 2, Spanish | 3, Both English and Spanish | 999, Blank on form												@DEFAULT='1'
bsid_cog_raw	bayley_iii		text	Subtest - Cognitive Raw Score			number
bsid_cog_scaled	bayley_iii		text	Subtest - Cognitive Scaled Score			number
bsid_cog_ageequiv_mon	bayley_iii		text	<div class="rich-text-field-label"><p>Subtest- Cognitive Age Equivalent in months<br /><br /><span style="font-weight: normal;">If age equivalent is in months and days (< 6m), use the following conversion guide, otherwise (>6m) enter the number of months as written. Age equivalents are written as months: days</span><br /><span style="font-weight: normal;">Age Equivalent on Bayley Form---> Enter a…		enter the number of months.(days/30)	number
bsid_cog_ageequiv	bayley_iii		calc	Subtest- Cognitive Age Equivalent in years	[bsid_cog_ageequiv_mon]/12	Enter as a decimal. For example, 1 year 3 months entered as "1.25"
bsid_cog_composite	bayley_iii		text	Cognitive - Composite Score			number
bsid_cog_percentile	bayley_iii		text	Cognitive - Percentile Rank			number
bsid_cog_confidence	bayley_iii		text	Cognitive - 95% Confidence Interval		Enter without spaces & with 1 hyphen. For example "87-103"
bsid_qual_desc	bayley_iii		descriptive	Codes for all Qualitative Descriptions 1, Delayed: composite < 69; scaled < 5 2, Mildly Delayed 70-79; 6 3, Low Average 80-89; 7 4, Average 90-109; 8-12 5, High average 110-119; 13 6, Superior 120-129; 14 7, Very Superior >130; 15+
bsid_cog_qualdesc	bayley_iii		radio	Cognitive - Qualitative Description	1, Delayed; composite < 69 | 2, Mildly Delayed; composite=70-79 | 3, Low Average; composite= 80-89 | 4, Average; composite= 90-109 | 5, High average; composite= 110-119 | 6, Superior; composite= 120-129 | 7, Very Superior; composite >130 | 0, Cannot calculate | 555, Other/Needs Review | 999, Blank on form
bsid_rc_raw	bayley_iii		text	Subtest - Receptive Communication Raw Score			number
bsid_rc_scaled	bayley_iii		text	Subtest - Receptive Communication Scaled Score			number
bsid_rc_ageequiv	bayley_iii		text	<div class="rich-text-field-label"><p>Subtest- Receptive Communication Age Equivalent Months<br /><br /><span style="font-weight: normal;">If age equivalent is in months and days (< 6m), use the following conversion guide, otherwise (>6m) enter the number of months as written. Age equivalents are written as months: days</span><br /><span style="font-weight: normal;">Age Equivalent on Bayley Form-…		Enter in months.(days/30)	number
bsid_rc_ageequiv_yrs	bayley_iii		calc	Subtest- Receptive Communication Age Equivalent in years	[bsid_rc_ageequiv]/12
bsid_rc_qualdesc	bayley_iii		radio	Receptive - Qualitative Description	1, Delayed; scaled score< 5 | 2, Mildly Delayed; scaled score= 6 | 3, Low Average; scaled score= 7 | 4, Average; scaled score= 8-12 | 5, High average; scaled score=13 | 6, Superior; scaled score= 14 | 7, Very Superior; scaled score= 15+ | 0, Cannot calculate | 555, Other/Needs Review | 999, Blank on form
bsid_ec_raw	bayley_iii		text	Subtest - Expressive Communication Raw Score			number
bsid_ec_scaled	bayley_iii		text	Subtest - Expressive Communication Scaled Score			number
bsid_ec_ageequiv_mon	bayley_iii		text	<div class="rich-text-field-label"><p>Subtest- Expressive Communication Age Equivalent in Months<br /><br /><span style="font-weight: normal;">If age equivalent is in months and days (< 6m), use the following conversion guide, otherwise (>6m) enter the number of months as written. Age equivalents are written as months: days</span><br /><span style="font-weight: normal;">Age Equivalent on Bayley F…		Enter in months.(days/30)	number
bsid_ec_ageequiv_yrs	bayley_iii		calc	<div class="rich-text-field-label"><p>Subtest- Expressive Communication Age Equivalent in years<span style="font-weight: normal;"> <br /></span></p></div>	[bsid_ec_ageequiv_mon]/12	calculated
bsid_ec_qualdesc	bayley_iii		radio	Expressive - Qualitative Description	1, Delayed; scaled score< 5 | 2, Mildly Delayed; scaled score= 6 | 3, Low Average; scaled score= 7 | 4, Average; scaled score= 8-12 | 5, High average; scaled score=13 | 6, Superior; scaled score= 14 | 7, Very Superior; scaled score= 15+ | 0, Cannot calculate | 555, Other/Needs Review | 999, Blank on form
bsid_lang_sumscaled	bayley_iii		text	Language - Sum of Scaled Scores			number
bsid_lang_composite	bayley_iii		text	Language - Composite Score			number
bsid_lang_percentile	bayley_iii		text	Language - Percentile Rank			number
bsid_lang_confidence	bayley_iii		text	Language - 95% Confidence Interval		Enter without spaces & with 1 hyphen. For example "87-103"
bsid_lang_qualdesc	bayley_iii		radio	Language - Qualitative Description	1, Delayed; composite < 69 | 2, Mildly Delayed; composite=70-79 | 3, Low Average; composite= 80-89 | 4, Average; composite= 90-109 | 5, High average; composite= 110-119 | 6, Superior; composite= 120-129 | 7, Very Superior; composite >130 | 0, Cannot calculate | 555, Other/Needs Review | 999, Blank on form
bsid_fm_raw	bayley_iii		text	Subtest - Fine Motor Raw Score			number
bsid_fm_scaled	bayley_iii		text	Subtest - Fine Motor Scaled Score			number
bsid_fm_ageequiv_mon	bayley_iii		text	<div class="rich-text-field-label"><p>Subtest- Fine Motor Age Equivalent in Months<br /><br /><span style="font-weight: normal;">If age equivalent is in months and days (< 6m), use the following conversion guide, otherwise (>6m) enter the number of months as written. Age equivalents are written as months: days</span><br /><span style="font-weight: normal;">Age Equivalent on Bayley Form---> Enter …		Enter as months.(days/30)	number
bsid_fm_ageequiv_yrs	bayley_iii		calc	Subtest- Fine Motor Age Equivalent in years	[bsid_fm_ageequiv_mon]/12
bsid_fm_qualdesc	bayley_iii		radio	Fine Motor - Qualitative Description	1, Delayed; scaled score< 5 | 2, Mildly Delayed; scaled score= 6 | 3, Low Average; scaled score= 7 | 4, Average; scaled score= 8-12 | 5, High average; scaled score=13 | 6, Superior; scaled score= 14 | 7, Very Superior; scaled score= 15+ | 0, Cannot calculate | 555, Other/Needs Review | 999, Blank on form
bsid_gm_raw	bayley_iii		text	Subtest - Gross Motor Raw Score			number
bsid_gm_scaled	bayley_iii		text	Subtest - Gross Motor Scaled Score			number
bsid_gm_ageequiv_mon	bayley_iii		text	<div class="rich-text-field-label"><p>Subtest- Gross Motor Age Equivalent in months<br /><br /><span style="font-weight: normal;">If age equivalent is in months and days (< 6m), use the following conversion guide, otherwise (>6m) enter the number of months as written. Age equivalents are written as months: days</span><br /><span style="font-weight: normal;">Age Equivalent on Bayley Form---> Enter…		Enter as months.(days/30)	number
bsid_gm_ageequiv_yrs	bayley_iii		calc	Subtest- Gross Motor Age Equivalent in years	[bsid_gm_ageequiv_mon]/12
bsid_gm_qualdesc	bayley_iii		radio	Gross Motor - Qualitative Description	1, Delayed; scaled score< 5 | 2, Mildly Delayed; scaled score= 6 | 3, Low Average; scaled score= 7 | 4, Average; scaled score= 8-12 | 5, High average; scaled score=13 | 6, Superior; scaled score= 14 | 7, Very Superior; scaled score= 15+ | 0, Cannot calculate | 555, Other/Needs Review | 999, Blank on form
bsid_mot_sumscaled	bayley_iii		text	Motor - Sum of Scaled Scores			number
bsid_mot_composite	bayley_iii		text	Motor Composite Score			number
bsid_mot_percentile	bayley_iii		text	Motor - Percentile Rank			number
bsid_mot_confidence	bayley_iii		text	Motor - 95% Confidence Interval		Enter without spaces & with 1 hyphen. For example "87-103"
bsid_mot_qualdesc	bayley_iii		radio	Motor - Qualitative Description	1, Delayed; composite < 69 | 2, Mildly Delayed; composite=70-79 | 3, Low Average; composite= 80-89 | 4, Average; composite= 90-109 | 5, High average; composite= 110-119 | 6, Superior; composite= 120-129 | 7, Very Superior; composite >130 | 0, Cannot calculate | 555, Other/Needs Review | 999, Blank on form
bsid_admin_notes	bayley_iii		notes	Administration (or other) notes
pbody_subjid_desc	peabody		descriptive	Name: [enrollment_arm_1][first_name] [enrollment_arm_1][last_name] ([enrollment_arm_1][nickname]) DOB: [enrollment_arm_1][dob] Visit: [event-label]
pbody_done	peabody	Peabody Developmental Motor Scales (PDMS-2)	radio	Was the Peabody completed at this visit?	1, Yes | 2, Partially | 0, No | 999, Blank on form	pulled in from visit checklist - confirm											@DEFAULT='[peabody_done_yn:value]'
pbody_date	peabody		text	Date of Peabody		pulled in from visit checklist - confirm	date_mdy			y							@DEFAULT='[peabody_done_date:value]'
pbody_examiner	peabody		radio	Examiner Who Administered- Gross Motor	1, Nicole Tartaglia | 3, Rebecca Wilson | 4, Jennifer Janusz | 5, Lisa Cordeiro | 6, Talia Thompson | 2, Shanlee Davis | 7, Stephanie Takamatsu | 555, Other						([event-name][vc_site] = '1' or [event-name][vc_site] = '3')						@DEFAULT='[peabody_who:value]'
pbody_examiner_fine	peabody		radio	Examiner Who Administered- Fine Motor	1, Nicole Tartaglia | 3, Rebecca Wilson | 4, Jennifer Janusz | 5, Lisa Cordeiro | 6, Talia Thompson | 2, Shanlee Davis | 7, Stephanie Takamatsu | 555, Other						([event-name][vc_site] = '1' or [event-name][vc_site] = '3')						@DEFAULT='[peabody_who_fine:value]'
pbody_examiner_nemours	peabody		radio	Examiner Who Administered- Gross Motor	12, Karen Kowal | 14, Amanda Alston | 15, Gabrielle Stefy | 16, Greg Witkin | 17, Mary Bolton | 18, Kaitlyn Smith | 19, Nicole Needles | 20, Caitlin Grimes | 21, Ellen Prosser | 22, Julia Jaen | 23, Jill Leabman | 24, Laura Dougherty | 25, Aysha Tahsin | 26, Taylor DiVirglio | 27, Renee Donahue | 555, Other						[event-name][vc_site] = '2' or [event-name][vc_site] = '4'						@DEFAULT='[peabody_who_nemours:value]'
pbody_examiner_nemours_fine	peabody		radio	Examiner Who administered- Fine Motor	12, Karen Kowal | 14, Amanda Alston | 15, Gabrielle Stefy | 16, Greg Witkin | 17, Mary Bolton | 18, Kaitlyn Smith | 19, Nicole Needles | 20, Caitlin Grimes | 21, Ellen Prosser | 22, Julia Jaen | 23, Jill Leabman | 24, Laura Dougherty | 25, Aysha Tahsin | 26, Taylor DiVirglio | 27, Renee Donahue | 555, Other						[event-name][vc_site] = '2' or [event-name][vc_site] = '4'						@DEFAULT='[peabody_who_nemours_fine:value]'
pbody_examiner_other	peabody		text	Other examiner, who?							[pbody_examiner] = '555' or [pbody_examiner_nemours] = '555' or [pbody_examiner_fine] = '555' or [pbody_examiner_nemours_fine] = '555'
pbody_age_adj_prematureyn	peabody		radio	Age adjusted for prematurity	0, No | 1, Yes | 999, Blank on form	if <37 weeks gestation, should be adjusted for prematurity
pbody_warn	peabody		descriptive	<div class="rich-text-field-label"><p><span style="font-weight: normal;"><em>This child was born at [enrollment_arm_1][gest_age] weeks and scores should be adjusted for prematurity.</em></span></p></div>							[gest_age] < 37 and [bsid_age_calc] < 24
pbody_ref_raw	peabody		text	Reflexes: Subtest Raw Score		If 12 months or older, enter 444	number
pbody_ref_standscore	peabody		text	Reflexes: Standard Score		If 12 months or older, enter 444	number
pbody_ref_perc	peabody		text	Reflexes: Percentile Rank		If 12 months or older, enter 444	number
pbody_stat_raw	peabody		text	Stationary: Subtest Raw Score			number
pbody_stat_stand	peabody		text	Stationary: Standard Score			number
pbody_stat_perc	peabody		text	Stationary: Percentile Rank			number
pbody_loco_raw	peabody		text	Locomotion: Subtest Raw Score			number
pbody_loco_stand	peabody		text	Locomotion: Standard Score			number
pbody_loco_perc	peabody		text	Locomotion: Percentile Rank			number
pbody_objman_raw	peabody		text	Object Manipulation: Raw Score		If younger than 12 months, enter 444	number
pbody_objman_stand	peabody		text	Object Manipulation: Standard Score		If younger than 12 months, enter 444	number
pbody_objman_perc	peabody		text	Object Manipulation: Percentile Rank		If younger than 12 months, enter 444	number
pbody_grasp_raw	peabody		text	Grasping: Subtest Raw Score			number
pbody_grasp_stand	peabody		text	Grasping: Standard Score			number
pbody_grasp_perc	peabody		text	Grasping: Percentile rank			number
pbody_vmi_raw	peabody		text	Visual Motor Integration: Subtest Raw Score			number
pbody_vmi_stand	peabody		text	Visual Motor Integration: Standard Score			number
pbody_vmi_perc	peabody		text	Visual Motor Integration: Percentile Rank			number
pbody_com_gmss	peabody		text	Composite Gross Motor: Standard Score		sum of reflexes, stationary and locomotion standard scores.	number
pbody_com_gmq	peabody		text	Composite Gross Motor: Quotient			number
pbody_com_gmq_perc	peabody		text	Composite Gross Motor: Percentile			number
pbody_com_fmss	peabody		text	Composite Fine Motor: Standard Score		sum of grasping and visual motor integration standard scores.	number
pbody_com_fmq	peabody		text	Composite Fine Motor: Quotient			number
pbody_com_fmq_percent	peabody		text	Composite Fine Motor: Percentile			number
pbody_com_tmss	peabody		text	Composite Total Motor: Standard Scores		sum of all standard scores	number
pbody_com_tmq	peabody		text	Composite Total Motor: Quotient			number
pbody_com_tmq_perc	peabody		text	Composite Total Motor: Percentile			number
pbody_admin_notes	peabody		notes	Administration Notes
aims_subjid_desc	aims		descriptive	Name: [enrollment_arm_1][first_name] [enrollment_arm_1][last_name] ([enrollment_arm_1][nickname]) DOB: [enrollment_arm_1][dob] Visit: [event-label]
aims_complete_yn	aims	Alberta Infant Motor Scales (AIMS)	radio	Was the AIMS completed at this visit?	1, Yes | 2, Partially | 0, No | 999, Blank on form	pulled in from visit checklist - confirm											@DEFAULT='[aims_done_yn:value]'
date_aims	aims		text	Date of AIMS		pulled in from visit checklist - confirm	date_mdy			y							@DEFAULT='[aims_done_date:value]'
aims_examiner	aims		radio	Examiner Who Administered	1, Nicole Tartaglia | 2, Shanlee Davis | 3, Rebecca Wilson | 4, Jennifer Janusz | 5, Lisa Cordeiro | 6, Talia Thompson | 555, Other	pulled in from visit checklist - confirm					[aims_done_yn] = '1' and ([event-name][vc_site] = '1' or [event-name][vc_site] = '3' or [event-name][vc_site] = '5')						@DEFAULT='[aims_who:value]'
aims_examiner_nemours	aims		radio	Examiner Who Administered	12, Karen Kowal | 14, Amanda Alston | 15, Gabrielle Stefy | 16, Greg Witkin | 17, Mary Bolton | 18, Kaitlyn Smith | 19, Nicole Needles | 20, Caitlin Grimes | 21, Ellen Prosser | 22, Julia Jaen | 23, Jill Leabman | 24, Laura Dougherty | 25, Aysha Tahsin | 555, Other	pulled in from visit checklist - confirm					[event-name][vc_site] = '2' or [event-name][vc_site] = '4' or [event-name][vc_site] = '6'						@DEFAULT='[aims_who_nemours:value]'
aims_examiner_other	aims		text	Other examiner, who?		pulled in from visit checklist - confirm					[aims_examiner] = '555' or [aims_examiner_nemours] = '555'
aims_age_adj_prematureyn	aims		radio	Age adjusted for prematurity	0, No | 1, Yes | 999, Blank on form
aims_prone	aims		text	Prone: Subscale Score			number
aims_sup	aims		text	Supine: Subscale Score			number
aims_sit	aims		text	Sit: Subscale Score			number
aims_stand	aims		text	Stand: Subscale Score			number
aims_total_score	aims		text	Total Score
aims_total_auto	aims		calc	<div class="rich-text-field-label"><p>Total score auto</p> <p><span style="font-weight: normal;">If this does not match the written score, please recheck scores on AIMS</span></p></div>	[aims_prone] + [aims_sup] + [aims_sit] + [aims_stand]
aims_percentile	aims		text	Percentile			number
aims_perc_adj	aims		text	Adjusted percentile (if <37 weeks gestation)			number	0	100		[enrollment_arm_1][gest_age]<37
aims_admin_notes	aims		notes	Administration Notes
vabs3_comp	vineland_3rd_edition_vabs3		radio	Vineland Complete	1, Yes- 100% Completed | 2, Yes, Partially Completed | 0, Not completed							y					@DEFAULT='[vc_vineland_complete:value]'
vabs3_dob	vineland_3rd_edition_vabs3		text	Date of Birth (Vineland 3)			date_ymd			y		y					@HIDEBUTTON @DEFAULT='[enrollment_arm_1][dob]'
vabs3_date	vineland_3rd_edition_vabs3		text	Date Vineland 3 Administered			date_ymd			y	[vabs3_comp] = '1' or [vabs3_comp] = '2'	y					@DEFAULT='[vc_vineland_date:value]'
vabs3_age_calc	vineland_3rd_edition_vabs3		calc	AUTOCALCULATED Age when Vineland administered	datediff([vabs3_dob],[vabs3_date],"y","ymd")
vabs3_examiner	vineland_3rd_edition_vabs3		radio	Name of person who administered the Vineland 3	1, Nicole Tartaglia | 2, Shanlee Davis | 3, Rebecca Wilson | 4, Jennifer Janusz | 5, Lisa Cordeiro | 6, Talia Thompson | 7, Stephanie Takamatsu | 555, Other						[event-name][vc_site] = '1' or [event-name][vc_site] = '3' or [event-name][vc_site] = '5'						@DEFAULT='[vc_vineland_provider:value]'
vabs3_examiner_nemours	vineland_3rd_edition_vabs3		radio	Name of person who administered the Vineland 3	12, Karen Kowal | 14, Amanda Alston | 15, Gabrielle Stefy | 16, Greg Witkin | 17, Mary Bolton | 18, Kaitlyn Smith | 19, Nicole Needles | 20, Caitlin Grimes | 21, Ellen Prosser | 22, Julia Jaen | 23, Jill Leabman | 24, Laura Dougherty | 25, Aysha Tahsin | 555, Other						[event-name][vc_site] = '2' or [event-name][vc_site] = '4' or [event-name][vc_site] = '6'						@DEFAULT='[vc_vineland_provider_nemours:value]'
vabs3_other	vineland_3rd_edition_vabs3		text	Other:							[vabs3_examiner] = '555' or [vabs3_examiner_nemours] = '555'
vabs3_interviewed	vineland_3rd_edition_vabs3		radio	Who was interviewed for the Vineland-3?	1, Mother | 2, Father | 555, Other												@DEFAULT='[vc_vineland_interviewed:value]'
vabs3_adminmeth	vineland_3rd_edition_vabs3		radio	Method of administration	1, Paper Interview- in person | 2, Q-Global interview- in person | 3, Paper interview- by phone | 4, Q-Global interview- by phone/telehealth | 999, blank on form												@DEFAULT='[vc_vineland_admin:value]'
vabs3_scoremeth	vineland_3rd_edition_vabs3		radio	Method of Scoring	1, By Hand | 2, QGlobal | 999, unknown
vabs3_rec_raw	vineland_3rd_edition_vabs3	Communication Domain Scores Receptive	text	Receptive Raw Score
vabs3_rec_vscale	vineland_3rd_edition_vabs3		text	Receptive v-Scale Score
vabs3_rec_ae	vineland_3rd_edition_vabs3		text	Receptive Age Equivalent		*Enter as "years:months"
vabs3_ex_raw	vineland_3rd_edition_vabs3	Expressive Language	text	Expressive Raw Score
vabs3_ex_vscore	vineland_3rd_edition_vabs3		text	Expressive v-Scale Score
vabs3_ex_ae	vineland_3rd_edition_vabs3		text	Expressive Age Equivalent		*Enter as "years:months"
vabs3_wr_raw	vineland_3rd_edition_vabs3	Written	text	Written Raw Score
vabs3_wr_vscore	vineland_3rd_edition_vabs3		text	Written v-Scale Score
vabs3_wr_ae	vineland_3rd_edition_vabs3		text	Written Age Equivalent		*Enter as "years:months"
vabs3_pers_raw	vineland_3rd_edition_vabs3	Daily Living Domain/Personal	text	Personal Raw Score
vabs3_pers_vscore	vineland_3rd_edition_vabs3		text	Personal v-Scale Score
vabs3_pers_ae	vineland_3rd_edition_vabs3		text	Personal Age Equivalent		*Enter as "years:months"
vabs3_dom_raw	vineland_3rd_edition_vabs3	Domestic	text	Domestic Raw Score
vabs3_dom_vscore	vineland_3rd_edition_vabs3		text	Domestic v-Scale Score
vabs3_dom_ae	vineland_3rd_edition_vabs3		text	Domestic Age Equivalent		*Enter as "years:months"
vabs3_com_raw	vineland_3rd_edition_vabs3	Community	text	Community Raw Score
vabs3_com_vscore	vineland_3rd_edition_vabs3		text	Community v-Scale Score
vabs3_com_ae	vineland_3rd_edition_vabs3		text	Community Age Equivalent		*Enter as "years:months"
vabs3_intrp_raw	vineland_3rd_edition_vabs3	Social Domain/Interpersonal Relationships	text	Interpersonal Relationships Raw Score
vabs3_intrp_vscore	vineland_3rd_edition_vabs3		text	Interpersonal Relationships v-Scale Score
vabs3_intrp_ae	vineland_3rd_edition_vabs3		text	Interpersonal Relationships Age Equivalent		*Enter as "years:months"
vabs3_play_raw	vineland_3rd_edition_vabs3	Play and Leisure Time	text	Play and Leisure Raw Score
vabs3_play_vscore	vineland_3rd_edition_vabs3		text	Play and Leisure Time v-Scale Score			number
vabs3_play_ae	vineland_3rd_edition_vabs3		text	Play and Leisure Age Equivalent		*Enter as "years:months"
vabs3_cop_raw	vineland_3rd_edition_vabs3	Coping Skills	text	Coping Skills Raw Score
vabs3_cop_vscore	vineland_3rd_edition_vabs3		text	Coping Skills v-Scale Score
vabs3_cop_ae	vineland_3rd_edition_vabs3		text	Coping Age Equivalent		*Enter as "years:months"
vabs3_gross_raw	vineland_3rd_edition_vabs3	Motor Domain/Gross	text	Gross Motor Raw Score
vabs3_gross_vscore	vineland_3rd_edition_vabs3		text	Gross v-Scale Score
vabs3_gross_ae	vineland_3rd_edition_vabs3		text	Gross Age Equivalent		*Enter as "years:months"
vabs3_fine_raw	vineland_3rd_edition_vabs3	Fine Motor	text	Fine Motor Raw Score
vabs3_fine_vscore	vineland_3rd_edition_vabs3		text	Fine v-Scale Score
vabs3_fine_ae	vineland_3rd_edition_vabs3		text	Fine Age Equivalent		*Enter as "years:months"
vabs3_comm_sum	vineland_3rd_edition_vabs3	Communication	text	Communication v-Scale Sum
vabs3_comm_std_score	vineland_3rd_edition_vabs3		text	Communication Standard Score
vabs3_comm_percrank	vineland_3rd_edition_vabs3		text	Communication Percentile Rank			number	0	100
vabs3_comm_adaptlevel	vineland_3rd_edition_vabs3		calc	Communication Adaptive Level <div style="font-size: 9pt"> 1, Low (20 to 70) 2, Moderately Low (71 to 85) 3, Adequate (86 to 114) 4, Moderately High (115 to 129) 5, High (130 to 140)</div>	if([vabs3_comm_std_score] <= 70, 1,0) or if([vabs3_comm_std_score] <= 85, 2,0) or if([vabs3_comm_std_score] <= 114, 3,0) or if([vabs3_comm_std_score] <= 129, 4,0) or if([vabs3_comm_std_score] <= 140, 5,0)
vabs3_dail_sum	vineland_3rd_edition_vabs3	Daily Living	text	Daily Living Skills v-Scale Sum
vabs3_dail_std_score	vineland_3rd_edition_vabs3		text	Daily Living Standard Score
vabs3_dail_percrank	vineland_3rd_edition_vabs3		text	Daily Living Percentile Rank			number	0	100
vabs3_dail_adaptlevel	vineland_3rd_edition_vabs3		calc	Daily Living Adaptive Level <div style="font-size: 9pt"> 1, Low (20 to 70) 2, Moderately Low (71 to 85) 3, Adequate (86 to 114) 4, Moderately High (115 to 129) 5, High (130 to 140)</div>	if([vabs3_dail_std_score] <= 70, 1,0) or if([vabs3_dail_std_score] <= 85, 2,0) or if([vabs3_dail_std_score] <= 114, 3,0) or if([vabs3_dail_std_score] <= 129, 4,0) or if([vabs3_dail_std_score] <= 140, 5,0)
vabs3_soc_sum	vineland_3rd_edition_vabs3	Socialization	text	Socialization v-Scale Sum
vabs3_soc_std_score	vineland_3rd_edition_vabs3		text	Socialization Standard Score
vabs3_soc_percrank	vineland_3rd_edition_vabs3		text	Socialization Percentile Rank			number	0	100
vabs3_soc_adaptlevel	vineland_3rd_edition_vabs3		calc	Socialization Adaptive Level <div style="font-size: 9pt"> 1, Low (20 to 70) 2, Moderately Low (71 to 85) 3, Adequate (86 to 114) 4, Moderately High (115 to 129) 5, High (130 to 140)</div>	if([vabs3_soc_std_score] <= 70, 1,0) or if([vabs3_soc_std_score] <= 85, 2,0) or if([vabs3_soc_std_score] <= 114, 3,0) or if([vabs3_soc_std_score] <= 129, 4,0) or if([vabs3_soc_std_score] <= 140, 5,0)
vabs3_abc_sum	vineland_3rd_edition_vabs3	Adaptive Behavior Composite (ABC)	text	Adaptive Behavior Sum of Scaled Scores
vabs3_abc_standard_score	vineland_3rd_edition_vabs3		text	Adaptive Behavior Standard Score
vabs3_abc_percrank	vineland_3rd_edition_vabs3		text	Adaptive Behavior Percentile Rank			number	0	100
vabs3_abc_adaptlevel	vineland_3rd_edition_vabs3		calc	Adaptive Level <div style="font-size: 9pt"> 1, Low (20 to 70) 2, Moderately Low (71 to 85) 3, Adequate (86 to 114) 4, Moderately High (115 to 129) 5, High (130 to 140)</div>	if([vabs3_abc_standard_score] <= 70, 1,0) or if([vabs3_abc_standard_score] <= 85, 2,0) or if([vabs3_abc_standard_score] <= 114, 3,0) or if([vabs3_abc_standard_score] <= 129, 4,0) or if([vabs3_abc_standard_score] <= 140, 5,0)
vabs3_motor_sum	vineland_3rd_edition_vabs3	Motor Skills	text	Motor Skills v-Scale Sum
vabs3_motor_std_score	vineland_3rd_edition_vabs3		text	Motor Skills Standard Score
vabs3_motor_percrank	vineland_3rd_edition_vabs3		text	Motor Skills Percentile Rank			number	0	100
vabs3_motor_adaptlevel	vineland_3rd_edition_vabs3		calc	Motor Skills Adaptive Level <div style="font-size: 9pt"> 1, Low (20 to 70) 2, Moderately Low (71 to 85) 3, Adequate (86 to 114) 4, Moderately High (115 to 129) 5, High (130 to 140)</div>	if([vabs3_motor_std_score] <= 70, 1,0) or if([vabs3_motor_std_score] <= 85, 2,0) or if([vabs3_motor_std_score] <= 114, 3,0) or if([vabs3_motor_std_score] <= 129, 4,0) or if([vabs3_motor_std_score] <= 140, 5,0)
adostod_comp	ados_module_toddler		radio	ADOS Module Tod Complete	1, Yes- 100% Completed | 2, Partially Completed | 3, Not Administered							y
adostod_date	ados_module_toddler		text	Date ADOS Module Tod Administered			date_ymd			y		y
adostod_dob	ados_module_toddler		text	Date of Birth (ADOS Module Tod)			date_ymd			y		y					@HIDEBUTTON
adostod_gender	ados_module_toddler		radio	Gender of ADOS Module Tod Participant	1, Male | 2, Female							y					@DEFAULT=[enrollment_arm_1}[sex:value]
adostod_age_calc	ados_module_toddler		calc	AUTO CALCULATED Age when ADOS Module Tod administered	datediff([adostod_dob],[adostod_date],"y","ymd")
adostod_age	ados_module_toddler		text	Age when ADOS Module Tod administered *Enter as "years.months". For Example: 16 years 2 months entered as "16.17"			number					y
adostod_examiner	ados_module_toddler	CODING (begins on page 6)	text	Name of person who administered the ADOS Module Tod
adostod_evaluator	ados_module_toddler		dropdown	Who administered the ADOS?	1, Elizabeth | 2, TBD
adostod_a1	ados_module_toddler	A. Language and Communication Coding	radio	A1. Overall Level of Non-Echoed Langauge	0, 0 | 1, 1 | 2, 2 | 3, 3 | 4, 4
adostod_a1a	ados_module_toddler		radio	A1a. Frequency of Babbling	0, 0 | 1, 1 | 2, 2 | 3, 3 | 8, 8
adostod_a2	ados_module_toddler		radio	A2. Frequency of Spontaneous Vocalization Directed to Others	0, 0 | 1, 1 | 2, 2 | 3, 3
adostod_a3	ados_module_toddler		radio	A3. Intonation of Vocalizations or Verbalizations	0, 0 | 1, 1 | 2, 2 | 3, 3 | 8, 8
adostod_a4	ados_module_toddler		radio	A4. Immediate Echolalia	0, 0 | 1, 1 | 2, 2 | 3, 3 | 8, 8
adostod_a5	ados_module_toddler		radio	A5. Stereotyped/Idiosyncratic Use of Words or Phrases	0, 0 | 1, 1 | 2, 2 | 3, 3 | 8, 8
adostod_a6	ados_module_toddler		radio	A6. Use of Another's Body	0, 0 | 1, 1 | 2, 2 | 3, 3 | 8, 8
adostod_a7	ados_module_toddler		radio	A7. Pointing	0, 0 | 1, 1 | 2, 2 | 3, 3
adostod_a8	ados_module_toddler		radio	A8. Gestures	0, 0 | 1, 1 | 2, 2 | 3, 3 | 8, 8
adostod_a9	ados_module_toddler		radio	A9. Frequency of Undirected Vocalization	0, 0 | 1, 1 | 2, 2 | 3, 3 | 8, 8
adostod_b1	ados_module_toddler	B. Reciprocal Social Interaction Coding	radio	B1. Unusual Eye Contact	0, 0 | 1, 1 | 2, 2 | 3, 3
adostod_b2	ados_module_toddler		radio	B2. Teasing Toy Play	0, 0 | 1, 1 | 2, 2 | 3, 3 | 8, 8
adostod_b3	ados_module_toddler		radio	B3. Unable Toy Play	0, 0 | 1, 1 | 2, 2 | 3, 3 | 8, 8
adostod_b4	ados_module_toddler		radio	B4. Facial Expressions Directed to Others	0, 0 | 1, 1 | 2, 2 | 3, 3
adostod_b5	ados_module_toddler		radio	B5. Integration of Gaze and Other Behaviors During Social Overtures	0, 0 | 1, 1 | 2, 2 | 3, 3
adostod_b6	ados_module_toddler		radio	B6. Shared Enjoyment in Interaction	0, 0 | 1, 1 | 2, 2 | 3, 3
adostod_b7	ados_module_toddler		radio	B7. Response to Name	0, 0 | 1, 1 | 2, 2 | 3, 3
adostod_b8	ados_module_toddler		radio	B8. Ignore	0, 0 | 1, 1 | 2, 2 | 3, 3
adostod_b9	ados_module_toddler		radio	B9. Requesting	0, 0 | 1, 1 | 2, 2 | 3, 3
adostod_b10	ados_module_toddler		radio	B10. Amount of Requesting	0, 0 | 1, 1 | 2, 2 | 3, 3
adostod_b11	ados_module_toddler		radio	B11. Giving	0, 0 | 1, 1 | 2, 2 | 3, 3
adostod_b12	ados_module_toddler		radio	B12. Showing	0, 0 | 1, 1 | 2, 2 | 3, 3
adostod_b13	ados_module_toddler		radio	B13. Spontaneous Initiation of Joint Attention	0, 0 | 1, 1 | 2, 2 | 3, 3
adostod_b14	ados_module_toddler		radio	B14. Response to Joint Attention	0, 0 | 1, 1 | 2, 2 | 3, 3
adostod_b15	ados_module_toddler		radio	B15. Quality of Social Overtures	0, 0 | 1, 1 | 2, 2 | 3, 3
adostod_b16a	ados_module_toddler		radio	B16a. Amount of Social Overtures/Maintenance of Attention: Examiner	0, 0 | 1, 1 | 2, 2 | 3, 3 | 7, 7
adostod_b16b	ados_module_toddler		radio	B16b. Amount of Social Overtures/Maintenance of Attention: PARENT/CAREGIVER	0, 0 | 1, 1 | 2, 2 | 3, 3 | 7, 7 | 8, 8
adostod_b17	ados_module_toddler		radio	B17. Level of Engagement	0, 0 | 1, 1 | 2, 2 | 3, 3
adostod_b18	ados_module_toddler		radio	B18. Overall Quality of Rapport	0, 0 | 1, 1 | 2, 2 | 3, 3
adostod_c1	ados_module_toddler	C. Play	radio	C1. Functional Play with Objects	0, 0 | 1, 1 | 2, 2 | 3, 3
adostod_c2	ados_module_toddler		radio	C2. Imagination/Creativity	0, 0 | 1, 1 | 2, 2 | 3, 3
adostod_c3	ados_module_toddler		radio	C3. Functional and Symbolic Imitation	0, 0 | 1, 1 | 2, 2 | 3, 3
adostod_d1	ados_module_toddler	D. Stereotyped Behaviors and Restricted Interests	radio	D1. Unusual Sensory interest in Play Material/Person	0, 0 | 1, 1 | 2, 2 | 3, 3
adostod_d2	ados_module_toddler		radio	D2. Hand and Finger Movements/Posturing	0, 0 | 1, 1 | 2, 2 | 3, 3
adostod_d3	ados_module_toddler		radio	D3. Other Complex Mannerisms	0, 0 | 1, 1 | 2, 2 | 3, 3
adostod_d4	ados_module_toddler		radio	D4. Self-Injurious Behavior	0, 0 | 1, 1 | 2, 2 | 3, 3
adostod_d5	ados_module_toddler		radio	D5. Unusually Repetitive Interests or Stereotyped Behaviors	0, 0 | 1, 1 | 2, 2 | 3, 3
adostod_e1	ados_module_toddler	E. Other Behaviors	radio	E1. Overactivity	0, 0 | 1, 1 | 2, 2 | 3, 3 | 7, 7
adostod_e2	ados_module_toddler		radio	E2. Fussiness/Irritability	0, 0 | 1, 1 | 2, 2 | 3, 3
adostod_e3	ados_module_toddler		radio	E3. Aggression and Disruptive Behavior	0, 0 | 1, 1 | 2, 2 | 3, 3
adostod_e4	ados_module_toddler		radio	E4. Anxiety	0, 0 | 1, 1 | 2, 2 | 3, 3
algorithm	ados_module_toddler	Total scores	checkbox	Choosing the correct algorithm column	1, All younger/older with few to no words | 2, Older with some words
adostod_satotal	ados_module_toddler		text	SA TOTAL
adostod_rrbtotal	ados_module_toddler		text	RRB Total
adostod_overaltotal	ados_module_toddler		text	Overall Total (SA + RRB)
ados1_comp	ados_module_1		radio	ADOS Module 1 Complete	1, Yes- 100% Completed | 2, Partially Completed | 3, Not Administered							y
ados1_date	ados_module_1		text	Date ADOS Module 1 Administered			date_mdy					y
ados1_dob	ados_module_1		text	Date of Birth (ADOS Module 1)			date_mdy					y					@DEFAULT='[enrollment][dob]'
ados1_age_calc	ados_module_1		calc	AUTO CALCULATED Age when ADOS Module 1 administered	datediff([ados1_dob],[ados1_date],"M","mdy")
ados1_examiner	ados_module_1		radio	Name of person who administered the ADOS Module 1	1, Nicole Tartaglia | 3, Rebecca Wilson | 4, Jennifer Janusz | 5, Lisa Cordeiro | 6, Talia Thompson | 555, Other						([event-name][vc_site] = '1' or [event-name][vc_site] = '3')						@DEFAULT='[vc_ados_provider:value]'
ados1_examiner_nemours	ados_module_1		radio	Name of person who administered the ADOS Module 1	12, Karen Kowal | 14, Amanda Alston | 15, Gabrielle Stefy | 16, Greg Witkin | 17, Mary Bolton | 18, Kaitlyn Smith | 19, Nicole Needles | 20, Caitlin Grimes | 21, Ellen Prosser | 22, Julia Jaen | 23, Jill Leabman | 24, Laura Dougherty | 25, Aysha Tahsin | 555, Other						([event-name][vc_site] = '2' or [event-name][vc_site] = '4')						@DEFAULT='[vc_ados_provider_nemours:value]'
ados1_a1	ados_module_1	CODING (begins on page 6) A. Language and Communication Coding	radio	A1. Overall Level of Non-Echoed Langauge	0, 0 | 1, 1 | 2, 2 | 3, 4
ados1_a2	ados_module_1		radio	A2. Frequency of Spontaneous Vocalization Directed to Others	0, 0 | 1, 1 | 2, 2 | 3, 3
ados1_a3	ados_module_1		radio	A3. Intonation of Vocalizations or Verbalizations	0, 0 | 1, 1 | 2, 2 | 8, 8
ados1_a4	ados_module_1		radio	A4. Immediate Echolalia	0, 0 | 1, 1 | 2, 2 | 3, 3 | 8, 8
ados1_a5	ados_module_1		radio	A5. Stereotyped/Idiosyncratic Use of Words or Phrases	0, 0 | 1, 1 | 2, 2 | 3, 3 | 8, 8
ados1_a6	ados_module_1		radio	A6. Use of Another's Body	0, 0 | 1, 1 | 2, 2 | 3, 3 | 8, 8
ados1_a7	ados_module_1		radio	A7. Pointing	0, 0 | 1, 1 | 2, 2 | 3, 3
ados1_a8	ados_module_1		radio	A8. Gestures	0, 0 | 1, 1 | 2, 2 | 8, 8
ados1_b1	ados_module_1	B. Reciprocal Social Interaction Coding	radio	B1. Unusual Eye Contact	0, 0 | 2, 2
ados1_b2	ados_module_1		radio	B2. Responsive Social Smile	0, 0 | 1, 1 | 2, 2 | 3, 3
ados1_b3	ados_module_1		radio	B3. Facial Expressions Directed to Others	0, 0 | 1, 1 | 2, 2 | 3, 3
ados1_b4	ados_module_1		radio	B4. Integration of Gaze and Other Behaviors During Social Overtures	0, 0 | 1, 1 | 2, 2 | 3, 3
ados1_b5	ados_module_1		radio	B5. Shared Enjoyment in Interaction	0, 0 | 1, 1 | 2, 2 | 3, 3
ados1_b6	ados_module_1		radio	B6. Response to Name	0, 0 | 1, 1 | 2, 2 | 3, 3
ados1_b7	ados_module_1		radio	B7. Requesting	0, 0 | 1, 1 | 2, 2 | 3, 3
ados1_b8	ados_module_1		radio	B8. Giving	0, 0 | 1, 1 | 2, 2
ados1_b9	ados_module_1		radio	B9. Showing	0, 0 | 1, 1 | 2, 2
ados1_b10	ados_module_1		radio	B10. Spontaneous Initiation of Joint Attention	0, 0 | 1, 1 | 2, 2
ados1_b11	ados_module_1		radio	B11. Response to Joint Attention	0, 0 | 1, 1 | 2, 2 | 3, 3
ados1_b12	ados_module_1		radio	B12. Quality of Social Overtures	0, 0 | 1, 1 | 2, 2 | 3, 3
ados1_b13a	ados_module_1		radio	B13a. Amount of Social Overtures/Maintenance of Attention: EXAMINER	0, 0 | 1, 1 | 2, 2 | 3, 3 | 7, 7
ados1_b13b	ados_module_1		radio	B13b. Amount of Social Overtures/Maintenance of Attention: PARENT/CAREGIVER	0, 0 | 1, 1 | 2, 2 | 3, 3 | 7, 7 | 8, 8
ados1_b14	ados_module_1		radio	B14. Quality of Social Response	0, 0 | 1, 1 | 2, 2 | 3, 3
ados1_b15	ados_module_1		radio	B15. Level of Engagement	0, 0 | 1, 1 | 2, 2 | 3, 3
ados1_b16	ados_module_1		radio	B16. Overall Quality of Rapport	0, 0 | 1, 1 | 2, 2 | 3, 3
ados1_c1	ados_module_1	C. Play	radio	C1. Functional Play with Objects	0, 0 | 1, 1 | 2, 2 | 3, 3
ados1_c2	ados_module_1		radio	C2. Imagination/Creativity	0, 0 | 1, 1 | 2, 2 | 3, 3
ados1_d1	ados_module_1	D. Stereotyped Behaviors and Restricted Interests	radio	D1. Unusual Sensory Interest in Play Material/Person	0, 0 | 1, 1 | 2, 2 | 3, 3
ados1_d2	ados_module_1		radio	D2. Hand and Finger and Other Complex Mannerisms	0, 0 | 1, 1 | 2, 2 | 3, 3
ados1_d3	ados_module_1		radio	D3. Self-Injurious Behavior	0, 0 | 1, 1 | 2, 2
ados1_d5	ados_module_1		radio	D4. Unusually Repetitive Interests or Stereotyped Behaviors	0, 0 | 1, 1 | 2, 2 | 3, 3
ados1_e1	ados_module_1	E. Other Behaviors	radio	E1. Overactivity	0, 0 | 1, 1 | 2, 2 | 3, 3 | 7, 7
ados1_e2	ados_module_1		radio	E2. Tantrums, Aggression, Negative or Disruptive Behavior	0, 0 | 1, 1 | 2, 2 | 3, 3
ados1_e3	ados_module_1		radio	E3. Anxiety	0, 0 | 1, 1 | 2, 2
ados1_satotal	ados_module_1	Total scores	text	SA TOTAL
ados1_rrbtotal	ados_module_1		text	RRB Total
ados1_overaltotal	ados_module_1		text	Overall Total (SA + RRB)
ados2_comp	ados_module_2		radio	ADOS Module 2 Complete	1, Yes- 100% Completed | 2, Partially Completed | 3, Not Administered							y
ados2_date	ados_module_2		text	Date ADOS Module 2 Administered			date_mdy					y
ados2_dob	ados_module_2		text	Date of Birth (ADOS Module 2)			date_mdy					y					@DEFAULT='[enrollment][dob]'
ados2_age_calc	ados_module_2		calc	AUTO CALCULATED Age when ADOS Module 2 administered	datediff([ados2_dob],[ados2_date],"M","mdy")
ados2_examiner	ados_module_2		radio	Name of ADOS 2 examiner	1, Nicole Tartaglia | 3, Rebecca Wilson | 4, Jennifer Janusz | 5, Lisa Cordeiro | 6, Talia Thompson | 555, Other						([event-name][vc_site] = '1' or [event-name][vc_site] = '3')						@DEFAULT='[vc_ados_provider:value]'
ados2_examiner_nemours	ados_module_2		radio	Name of ADOS 2 examiner	12, Karen Kowal | 14, Amanda Alston | 15, Gabrielle Stefy | 16, Greg Witkin | 17, Mary Bolton | 18, Kaitlyn Smith | 19, Nicole Needles | 20, Caitlin Grimes | 21, Ellen Prosser | 22, Julia Jaen | 23, Jill Leabman | 24, Laura Dougherty | 25, Aysha Tahsin | 555, Other						([event-name][vc_site] = '2' or [event-name][vc_site] = '4')						@DEFAULT='[vc_ados_provider_nemours:value]'
ados2_a1	ados_module_2	CODING (begins on page 11) A. Language and Communication Coding	radio	A1. Overall Level of Non-Echoed Langauge	0, 0 | 1, 1 | 2, 2 | 3, 3
ados2_a2	ados_module_2		radio	A2. Speech Abnormalities Associated with Autism (intonation/Volume/Rhythm/Rate)	0, 0 | 1, 1 | 2, 2 | 3, 3
ados2_a3	ados_module_2		radio	A3. Immediate Echolalia	0, 0 | 1, 1 | 2, 2 | 3, 3
ados2_a4	ados_module_2		radio	A4. Stereotyped/Idiosyncratic Use of Words or Phrases	0, 0 | 1, 1 | 2, 2 | 3, 3
ados2_a5	ados_module_2		radio	A5. Conversation	0, 0 | 1, 1 | 2, 2 | 3, 3
ados2_a6	ados_module_2		radio	A6. Pointing	0, 0 | 1, 1 | 2, 2 | 3, 3
ados2_a7	ados_module_2		radio	A7. Descriptive, Conventional, Instrumental, or Informational Gestures	0, 0 | 1, 1 | 2, 2 | 3, 3 | 8, 8
ados2_b1	ados_module_2	B. Reciprocal Social Interaction Coding	radio	B1. Unusual Eye Contact	0, 0 | 2, 2
ados2_b2	ados_module_2		radio	B2. Facial Expressions Directed to Others	0, 0 | 1, 1 | 2, 2
ados2_b3	ados_module_2		radio	B3. Shared Enjoyment in Interaction	0, 0 | 1, 1 | 2, 2 | 3, 3
ados2_b4	ados_module_2		radio	B4. Response to Name	0, 0 | 1, 1 | 2, 2 | 3, 3
ados2_b5	ados_module_2		radio	B5. Showing	0, 0 | 1, 1 | 2, 2
ados2_b6	ados_module_2		radio	B6. Spontaneous Initiation of Joint Attention	0, 0 | 1, 1 | 2, 2
ados2_b7	ados_module_2		radio	B7. Response to Joint Attention	0, 0 | 1, 1 | 2, 2 | 3, 3
ados2_b8	ados_module_2		radio	B8. Quality of Social Overtures	0, 0 | 1, 1 | 2, 2 | 3, 3
ados21_b9a	ados_module_2		radio	B9a. Amount of Social Overtures/Maintenance of Attention: EXAMINER	0, 0 | 1, 1 | 2, 2 | 3, 3 | 7, 7
ados2_b9b	ados_module_2		radio	B9b. Amount of Social Overtures/Maintenance of Attention: PARENT/CAREGIVER	0, 0 | 1, 1 | 2, 2 | 3, 3 | 7, 7 | 8, 8
ados2_b10	ados_module_2		radio	B10. Quality of Social Response	0, 0 | 1, 1 | 2, 2 | 3, 3
ados2_b11	ados_module_2		radio	B11. Quality of Social Response	0, 0 | 1, 1 | 2, 2 | 3, 3
ados2_b12	ados_module_2		radio	B12. Overall Quality of Rapport	0, 0 | 1, 1 | 2, 2 | 3, 3
ados2_c1	ados_module_2	C. Play	radio	C1. Functional Play with Objects	0, 0 | 1, 1 | 2, 2 | 3, 3
ados2_c2	ados_module_2		radio	C2. Imagination/Creativity	0, 0 | 1, 1 | 2, 2 | 3, 3
ados2_d1	ados_module_2	D. Stereotyped Behaviors and Restricted Interests	radio	D1. Unusual Sensory Interest in Play Material/Person	0, 0 | 1, 1 | 2, 2 | 3, 3
ados2_d2	ados_module_2		radio	D2. Hand and Finger and Other Complex Mannerisms	0, 0 | 1, 1 | 2, 2 | 3, 3
ados2_d3	ados_module_2		radio	D3. Self-Injurious Behavior	0, 0 | 1, 1 | 2, 2
ados2_d4	ados_module_2		radio	D4. Unusually Repetitive Interests or Stereotyped Behaviors	0, 0 | 1, 1 | 2, 2 | 3, 3
ados2_e1	ados_module_2	E. Other Behaviors	radio	E1. Overactivity	0, 0 | 1, 1 | 2, 2 | 3, 3 | 7, 7
ados2_e2	ados_module_2		radio	E2. Tantrums, Aggression, Negative or Disruptive Behavior	0, 0 | 1, 1 | 2, 2 | 3, 3
ados2_e3	ados_module_2		radio	E3. Anxiety	0, 0 | 1, 1 | 2, 2
ados2_satotal	ados_module_2	Total scores	text	SA TOTAL
ados2_rrbtotal	ados_module_2		text	RRB Total
ados2_overaltotal	ados_module_2		text	Overall Total (SA + RRB)
ados3_comp	ados_module_3		radio	ADOS Module 3 Complete	1, Yes- 100% Completed | 2, Partially Completed | 3, Not Administered							y
ados3_date	ados_module_3		text	Date ADOS Module 3 Administered			date_ymd			y		y
ados3_dob	ados_module_3		text	Date of Birth (ADOS Module 3)			date_ymd			y		y
ados3_gender	ados_module_3		radio	Gender of ADOS Module 3 Participant	1, Male | 2, Female							y
ados3_age	ados_module_3		text	Age when ADOS Module 3 administered *Enter as "years.months". For Example: 16 years 2 months entered as "16.17"			number					y
ados3_age_calc	ados_module_3		calc	AUTO CALCULATED Age when ADOS Module 3 administered	datediff([ados3_dob],[ados3_date],"M","ymd")
ados3_examiner	ados_module_3	CODING (begins on page 6)	text	Name of person who administered the ADOS Module 3
ados3_a1	ados_module_3	A. Language and Communication Coding	radio	A1. Overall Level of Non-Echoed Langauge	0, 0 | 1, 1 | 2, 2 | 3, 3
ados3_a2	ados_module_3		radio	A2. Speech Abnormalities Associated With Autism	0, 0 | 1, 1 | 2, 2 | 7, 7 | 8, 8
ados3_a3	ados_module_3		radio	A3. Immediate Echolalia	0, 0 | 1, 1 | 2, 2 | 3, 3
ados3_a4	ados_module_3		radio	A4. Stereotyped/Idiosyncratic Use of Words or Phrases	0, 0 | 1, 1 | 2, 2 | 3, 3
ados3_a5	ados_module_3		radio	A5. Offers Information	0, 0 | 1, 1 | 2, 2
ados3_a6	ados_module_3		radio	A6. Asks for Information	0, 0 | 1, 1 | 2, 2 | 3, 3
ados3_a7	ados_module_3		radio	A7. Reprting Events	0, 0 | 1, 1 | 2, 2 | 3, 3
ados3_a8	ados_module_3		radio	A8. Conversation	0, 0 | 1, 1 | 2, 2 | 3, 3
ados3_a9	ados_module_3		radio	A9. Descriptive, Conventional, Instrumental or Informational Gestures	0, 0 | 1, 1 | 2, 2 | 3, 3 | 8, 8
ados3_b1	ados_module_3	B. Reciprocal Social Interaction Coding	radio	B1. Unusual Eye Contact	0, 0 | 2, 2
ados3_b2	ados_module_3		radio	B2. Facial Expression Directed to Others	0, 0 | 1, 1 | 2, 2
ados3_b3	ados_module_3		radio	B3. Language Production & Linked Nonverbal Communication	0, 0 | 1, 1 | 2, 2 | 7, 7 | 8, 8
ados3_b4	ados_module_3		radio	B4. Shared Enjoyment in Interaction	0, 0 | 1, 1 | 2, 2 | 8, 8
ados3_b5	ados_module_3		radio	B5. Empathy/Comments on Others' Emotions	0, 0 | 1, 1 | 2, 2 | 3, 3
ados3_b11	ados_module_3		radio	B5. Empathy/Comments on Others' Emotions	0, 0 | 1, 1 | 2, 2 | 3, 3
ados3_b6	ados_module_3		text	B6.
ados3_b7	ados_module_3		text	B7.
ados3_b8	ados_module_3		text	B8.
ados3_b9	ados_module_3		text	B9.
ados3_b10	ados_module_3		text	B10.
wjecad_subject_desc	wj_ecad		descriptive	Name: [enrollment_arm_1][first_name] [enrollment_arm_1][last_name] ([enrollment_arm_1][nickname]) DOB: [enrollment_arm_1][dob] Visit: [event-label]
ecad_given_yn	wj_ecad		radio	Was the WJ ECAD administered?	1, Yes | 0, No
ecad_date	wj_ecad		text	Date that WJ ECAD was completed (mm-dd-yyyy)			date_mdy			y
ecad_administrator	wj_ecad		radio	Who administered the WJ-ECAD?	1, Nicole Tartaglia | 3, Rebecca Wilson | 4, Jennifer Janusz | 5, Lisa Cordeiro | 6, Talia Thompson | 2, Shanlee Davis | 7, Stephanie Takamatsu | 555, Other												@DEFAULT='[vc_wjecad_who:value]'
ecad_administrator_nemours	wj_ecad		radio	Who administered the WJ-ECAD?	12, Karen Kowal | 14, Amanda Alston | 15, Gabrielle Stefy | 16, Greg Witkin | 17, Mary Bolton | 18, Kaitlyn Smith | 19, Nicole Needles | 20, Caitlin Grimes | 21, Ellen Prosser | 22, Julia Jaen | 23, Jill Leabman | 24, Laura Dougherty | 25, Aysha Tahsin | 26, Taylor DiVirgilio | 27, Julia Caban | 555, Other												@DEFAULT='[vc_wjecad_who_nemours:value]'
ecad_age_months	wj_ecad		text	Age in months
erlacd_w	wj_ecad		text	EARLY ACADEMIC SKILLS W Score
erlacd_rpi	wj_ecad		text	EARLY ACADEMIC SKILLS Relative Proficiency Index (RPI)
erlacd_z	wj_ecad		text	EARLY ACADEMIC SKILLS z-score
erlacd_ss	wj_ecad		text	EARLY ACADEMIC SKILLS Standard Score
erlacd_pr	wj_ecad		text	EARLY ACADEMIC SKILLS Percentile Rank
erlacd_t	wj_ecad		text	EARLY ACADEMIC SKILLS T Score
erlacd_nce	wj_ecad		text	EARLY ACADEMIC SKILLS NCE
erlacd_st	wj_ecad		text	EARLY ACADEMIC SKILLS Stanine Score
erlacd_ae	wj_ecad		text	EARLY ACADEMIC SKILLS Age Equivalent (AE)
erlacd_ge	wj_ecad		text	EARLY ACADEMIC SKILLS Grade Equivalent (GE)
erlacd_md	wj_ecad		text	EARLY ACADEMIC SKILLS Months Delayed
erlacd_pd	wj_ecad		text	EARLY ACADEMIC SKILLS Percent of Age Delayed
erlacd_sdd	wj_ecad		text	EARLY ACADEMIC SKILLS Standard Deviations Delayed
sndbln_w	wj_ecad		text	Sound Blending W Score
sndbln_rpi	wj_ecad		text	Sound Blending Relative Proficiency Index (RPI)
sndbln_z	wj_ecad		text	Sound Blending z-score
sndbln_ss	wj_ecad		text	Sound Blending Standard Score
sndbln_pr	wj_ecad		text	Sound Blending Percentile Rank
sndbln_t	wj_ecad		text	Sound Blending T Score
sndbln_nce	wj_ecad		text	Sound Blending NCE
sndbln_st	wj_ecad		text	Sound Blending Stanine Score
sndbln_ae	wj_ecad		text	Sound Blending Age Equivalent (AE)
sndbln_ge	wj_ecad		text	Sound Blending Grade Equivalent (GE)
sndbln_md	wj_ecad		text	Sound Blending Months Delayed
sndbln_pd	wj_ecad		text	Sound Blending Percent of Age Delayed
sndbln_sdd	wj_ecad		text	Sound Blending Standard Deviations Delayed
rapnam_w	wj_ecad		text	Rapid Picture Naming W Score
rapnam_rpi	wj_ecad		text	Rapid Picture Naming Relative Proficiency Index (RPI)
rapnam_z	wj_ecad		text	Rapid Picture Naming z-score
rapnam_ss	wj_ecad		text	Rapid Picture Naming Standard Score
rapnam_pr	wj_ecad		text	Rapid Picture Naming Percentile Rank
rapnam_t	wj_ecad		text	Rapid Picture Naming T Score
rapnam_nce	wj_ecad		text	Rapid Picture Naming NCE
rapnam_st	wj_ecad		text	Rapid Picture Naming Stanine Score
rapnam_ae	wj_ecad		text	Rapid Picture Naming Age Equivalent (AE)
rapnam_ge	wj_ecad		text	Rapid Picture Naming Grade Equivalent (GE)
rapnam_md	wj_ecad		text	Rapid Picture Naming Months Delayed
rapnam_pd	wj_ecad		text	Rapid Picture Naming Percent of Age Delayed
rapnam_sdd	wj_ecad		text	Rapid Picture Naming Standard Deviations Delayed
lwid_w	wj_ecad		text	Letter-Word Identification W Score
lwid_rpi	wj_ecad		text	Letter-Word Identification Relative Proficiency Index (RPI)
lwid_z	wj_ecad		text	Letter-Word Identification z-score
lwid_ss	wj_ecad		text	Letter-Word Identification Standard Score
lwid_pr	wj_ecad		text	Letter-Word Identification Percentile Rank
lwid_t	wj_ecad		text	Letter-Word Identification T Score
lwid_nce	wj_ecad		text	Letter-Word Identification NCE
lwid_st	wj_ecad		text	Letter-Word Identification Stanine Score
lwid_ae	wj_ecad		text	Letter-Word Identification Age Equivalent (AE)
lwid_ge	wj_ecad		text	Letter-Word Identification Grade Equivalent (GE)
lwid_md	wj_ecad		text	Letter-Word Identification Months Delayed
lwid_pd	wj_ecad		text	Letter-Word Identification Percent of Age Delayed
lwid_sdd	wj_ecad		text	Letter-Word Identification Standard Deviations Delayed
numsen_w	wj_ecad		text	Number Sense W Score
numsen_rpi	wj_ecad		text	Number Sense Relative Proficiency Index (RPI)
numsen_z	wj_ecad		text	Number Sense z-score
numsen_ss	wj_ecad		text	Number Sense Standard Score
numsen_pr	wj_ecad		text	Number Sense Percentile Rank
numsen_t	wj_ecad		text	Number Sense T Score
numsen_nce	wj_ecad		text	Number Sense NCE
numsen_st	wj_ecad		text	Number Sense Stanine Score
numsen_ae	wj_ecad		text	Number Sense Age Equivalent (AE)
numsen_ge	wj_ecad		text	Number Sense Grade Equivalent (GE)
numsen_md	wj_ecad		text	Number Sense Months Delayed
numsen_pd	wj_ecad		text	Number Sense Percent of Age Delayed
numsen_sdd	wj_ecad		text	Number Sense Standard Deviations Delayed
writng_w	wj_ecad		text	WRITNG_W
writng_rpi	wj_ecad		text	WRITNG_RPI
writng_z	wj_ecad		text	WRITNG_Z
writng_ss	wj_ecad		text	WRITNG_SS
writng_pr	wj_ecad		text	WRITNG_PR
writng_t	wj_ecad		text	WRITNG_T
writng_nce	wj_ecad		text	WRITNG_NCE
writng_st	wj_ecad		text	WRITNG_ST
writng_ae	wj_ecad		text	WRITNG_AE
writng_ge	wj_ecad		text	WRITNG_GE
writing_months_delayed	wj_ecad		text	WRITNG_MD
writing_percent_of_age_delayed	wj_ecad		text	WRITNG_PD
writing_standard_deviations_delayed	wj_ecad		text	WRITNG_SDD
celfp2_id_desc	celfp2		descriptive	Name: [enrollment_arm_1][first_name] [enrollment_arm_1][last_name] ([enrollment_arm_1][nickname]) DOB: [enrollment_arm_1][dob] Visit: [event-label]
celfp2_yn	celfp2		radio	Was the CELF-Preschool administered?	1, Yes | 0, No
celfp2_date	celfp2		text	Date celfp2 Administered			date_mdy					y
celfp2_age_calc	celfp2		calc	AUTO CALCULATED Age when celfp2 administered	datediff([enrollment_arm_1][dob],[celfp2_date],"M","MDY","true")
celfp2_examiner	celfp2		radio	Name of person who administered the CELF P2	1, Nicole Tartaglia | 3, Rebecca Wilson | 4, Jennifer Janusz | 5, Lisa Cordeiro | 6, Talia Thompson | 2, Shanlee Davis | 7, Stephanie Takamatsu | 555, Other						([vc_celf_complete] = '1' or [vc_celf_complete] = '2') and ([vc_site] = '1' or [vc_site] = '3')						@DEFAULT='[vc_celf_who:value]'
celfp2_examiner_nemours	celfp2		radio	Name of person who administered the CELF P2	12, Karen Kowal | 14, Amanda Alston | 15, Gabrielle Stefy | 16, Greg Witkin | 17, Mary Bolton | 18, Kaitlyn Smith | 19, Nicole Needles | 20, Caitlin Grimes | 21, Ellen Prosser | 22, Julia Jaen | 23, Jill Leabman | 24, Laura Dougherty | 25, Aysha Tahsin | 26, Taylor DiVirgilio | 27, Julia Caban | 555, Other						([vc_celf_complete] = '1' or [vc_celf_complete] = '2') and ([vc_site] = '2' or [vc_site] = '4')						@DEFAULT='[vc_celf_who_nemours:value]'
celfp2_sent_structr_raw	celfp2		text	Sentence Structure Raw
celfp2_sent_structr_scaled	celfp2		text	Sentence Structure Scaled
celfp2_sent_structr_prcntl	celfp2		text	Sentence Structure Percentile
celfp2_word_structr_raw	celfp2		text	Word Structure Raw
celfp2_word_structr_scaled	celfp2		text	Word Structure Scaled
celfp2_word_structr_prcntl	celfp2		text	Word Structure Percentile
celfp2_expvocab_raw	celfp2		text	Expressive Vocabulary Raw
celfp2_expvocab_scaled	celfp2		text	Expressive Vocabulary Scaled
celfp2_expvocab_prcntl	celfp2		text	Expressive Vocabulary Percentile
celfp2_followdir_raw	celfp2		text	Concepts & Following Directions Raw
celfp2_followdir_scaled	celfp2		text	Concepts & Following Directions Scaled
celfp2_followdir_prcntl	celfp2		text	Concepts & Following Directions Percentile
celfp2_recallsent_raw	celfp2		text	Recalling Sentences Raw
celfp2_recallsent_scaled	celfp2		text	Recalling Sentences Scaled
celfp2_recallsent_prcntl	celfp2		text	Recalling Sentences Percentile
celfp2_basic_concpts_raw	celfp2		text	Basic Concepts Raw
celfp2_basic_concpts_scaled	celfp2		text	Basic Concepts Scaled
celfp2_basic_concpts_prcntl	celfp2		text	Basic Concepts Percentile
celfp2_wrdclass_recptv_raw	celfp2		text	Word Classes- Receptive Raw
celfp2_wrdclass_recptv_scaled	celfp2		text	Word Classes- Receptive Scaled
celfp2_wrdclass_recptv_prcntl	celfp2		text	Word Classes- Receptive Percentile
celfp2_wrdclass_exprsv_raw	celfp2		text	Word Classes- Expressive Raw
celfp2_wrdclass_exprsv_scaled	celfp2		text	Word Classes- Expressive Scaled
celfp2_wrdclass_exprsv_prcntl	celfp2		text	Word Classes- Expressive Percentile
celfp2_wrdclass_total_raw	celfp2		text	Word Classes- Total Raw
celfp2_wrdclass_total_scaled	celfp2		text	Word Classes- Total Scaled
celfp2_wrdclass_total_prcntl	celfp2		text	Word Classes- Total Percentile
celfp2_formsent_raw	celfp2		text	Formulated Sentences Raw Score
celfp2_formsent_scaled	celfp2		text	Formulated Sentences Scaled Score
celfp2_formsent_prctl	celfp2		text	Formulated Sentences Percentile
celfp2_undrprgph_raw	celfp2		text	Understanding Spoken Paragraphs Raw Score
celfp2_undrprgph_scaled	celfp2		text	Understanding Spoken Paragraphs Scaled Score
celfp2_undrprgph_prctl	celfp2		text	Understanding Spoken Paragraphs Percentile
celfp2_corelang_sumscld	celfp2	CELF-Preschool 2 Core Language (on front page)	text	Core Language Sum of Scaled Scores
celfp2_corelang_stndrd	celfp2		text	Core Language Standard Score
celfp2_corelang_prcntl	celfp2		text	Core Language Percentile
celfp2_explang_sumscld	celfp2	CELF-Preschool 2 Expressive Language (on front page)	text	Expressive Language Sum of Scaled Scores
celfp2_explang_stndrd	celfp2		text	Expressive Language Standard Score
celfp2_explang_prcntl	celfp2		text	Expressive Language Percentile
celfp2_langstruc_sumscld	celfp2	CELF-Preschool 2 Language Structure (on front page)	text	Language Structure Sum of Scaled Scores
celfp2_langstruc_stndrd	celfp2		text	Language Structure Standard Score
celfp2_langstruc_prcntl	celfp2		text	Language Structure Percentile
celfp2_othersubtests_yn	celfp2		radio	Were any other CELF-4 subtests administered?	1, Yes | 0, No
celfp2_othersubtests_list	celfp2		notes	List other subtests given here:							[celfp2_othersubtests_yn] = "1"
ctopp_comp	ctopp		radio	CTOPP Complete	1, Yes- 100% Completed | 2, Partially Completed | 3, Not Administered							y
ctopp_date	ctopp		text	Date CTOPP Administered			date_ymd					y
ctopp_age_calc	ctopp		calc	Calculated CTOPP Age	datediff([enrollment_arm_1][dob],[ctopp_date],"M","MDY","true")
ctopp_examiner	ctopp		radio	Name of person who administered the CTOPP-2	1, Nicole Tartaglia | 3, Rebecca Wilson | 4, Jennifer Janusz | 5, Lisa Cordeiro | 6, Talia Thompson | 2, Shanlee Davis | 7, Stephanie Takamatsu | 555, Other						[vc_ctopp_complete] = '1' and ([vc_site] = '1' or [vc_site] = '3')						@DEFAULT='[vc_ctopp_who:value]'
ctopp_examiner_nemours	ctopp		radio	Name of person who administered the CTOPP-2	12, Karen Kowal | 14, Amanda Alston | 15, Gabrielle Stefy | 16, Greg Witkin | 17, Mary Bolton | 18, Kaitlyn Smith | 19, Nicole Needles | 20, Caitlin Grimes | 21, Ellen Prosser | 22, Julia Jaen | 23, Jill Leabman | 24, Laura Dougherty | 25, Aysha Tahsin | 26, Taylor DiVirgilio | 27, Julia Caban | 555, Other						[vc_ctopp_complete] = '1' and ([vc_site] = '2' or [vc_site] = '4')						@DEFAULT='[vc_ctopp_who_nemours:value]'
ctopp_el_raw	ctopp	Elision (EL) Scores	text	Elision (EL) Raw Score			number	0	20
ctopp_el_perc	ctopp		text	Elision (EL) Percentile			number	0	100
ctopp_el_stndrd	ctopp		text	Elision (EL) Standard Score			number	1	20
ctopp_bw_raw	ctopp	Blending Words (BW) Scores	text	Blending Words (BW) Raw Score			number	0	20
ctopp_bw_perc	ctopp		text	Blending Words (BW) Percentile			number	0	100
ctopp_bw_stndrd	ctopp		text	Blending Words (BW) Standard Score			number	1	20
ctopp_sm_raw	ctopp	Sound Matching (SM) Scores	text	Sound Matching (SM) Raw Score			number	0	20
ctopp_sm_perc	ctopp		text	Sound Matching (SM) Percentile			number	0	100
ctopp_sm_stndrd	ctopp		text	Sound Matching (SM) Standard Score			number	1	20
ctopp_rc_raw	ctopp	Rapid Color Naming (RC) Scores	text	Rapid Color Naming (RC) Raw Score			number
ctopp_rc_perc	ctopp		text	Rapid Color Naming (RC) Percentile			number	0	100
ctopp_rc_stndrd	ctopp		text	Rapid Color Naming (RC) Standard Score			number	1	20
ctopp_ro_raw	ctopp	Rapid Object Naming (RO) Scores	text	Rapid Object Naming (RO) Raw Score			number
ctopp_ro_perc	ctopp		text	Rapid Object Naming (RO) Percentile			number	0	100
ctopp_ro_stndrd	ctopp		text	Rapid Object Naming (RO) Standard Score			number	1	20
ctopp_phono_sum_ss	ctopp	Phonological Awareness (PA) Composite Scores	text	Phonological Awareness (PA) Sums of SS			number	1	40
ctopp_phono_perc	ctopp		text	Phonological Awareness (PA) Percentile			number	0	100
ctopp_phono_comp	ctopp		text	Phonological Awareness (PA) Composite Score			number	35	165
ctopp_alt_rapid_sum_ss	ctopp	Alternate Rapid Naming (ARN) Composite Scores	text	Alternate Rapid Naming (ARN) Sums of SS			number	1	40
ctopp_alt_rapid_perc	ctopp		text	Alternate Rapid Naming (ARN) Percentile			number	0	100
ctopp_alt_rapid_comp	ctopp		text	Alternate Rapid Naming (ARN) Composite Score			number	35	165
nihtcb_id_desc	nihtcb		descriptive	Name: [enrollment_arm_1][first_name] [enrollment_arm_1][last_name] ([enrollment_arm_1][nickname]) DOB: [enrollment_arm_1][dob] Visit: [event-label]
nihtcb_yn	nihtcb		radio	Was the NIH Toolbox Cognitive battery administered?	1, Yes | 0, No
nihtcb_date	nihtcb		text	Date NIH TCB Administered								y
nihtcb_age_calc	nihtcb		calc	AUTO CALCULATED Age when nihtcb administered	datediff([enrollment_arm_1][dob],[nihtcb_date],"M","MDY","true")
nihtcb_examiner	nihtcb		radio	Name of person who administered the NIH TCB	1, Nicole Tartaglia | 3, Rebecca Wilson | 4, Jennifer Janusz | 5, Lisa Cordeiro | 6, Talia Thompson | 2, Shanlee Davis | 7, Stephanie Takamatsu | 555, Other						([vc_tb_ec_complete] = '1' or [vc_tb_ec_complete] = '2') and ([vc_site] = '1' or [vc_site] = '3')						@DEFAULT='[vc_tb_ec_who:value]'
nihtcb_examiner_nemours	nihtcb		radio	Name of person who administered the NIH TCB	12, Karen Kowal | 14, Amanda Alston | 15, Gabrielle Stefy | 16, Greg Witkin | 17, Mary Bolton | 18, Kaitlyn Smith | 19, Nicole Needles | 20, Caitlin Grimes | 21, Ellen Prosser | 22, Julia Jaen | 23, Jill Leabman | 24, Laura Dougherty | 25, Aysha Tahsin | 26, Taylor DiVirgilio | 27, Julia Caban | 555, Other						([vc_tb_ec_complete] = '1' or [vc_tb_ec_complete] = '2') and ([vc_site] = '2' or [vc_site] = '4')						@DEFAULT='[vc_tb_ec_who_nemours:value]'
nihtcb_pv_ss	nihtcb		text	Picture vocabulary standard score
nihtcb_pv_perc	nihtcb		text	Picture vocabulary percentile
nihtcb_pv_t	nihtcb		text	Picture vocabulary T-Score
nihtcb_fl_raw	nihtcb		text	Flanker Raw
nihtcb_fl_ss	nihtcb		text	Flanker standard score
nihtcb_fl_perc	nihtcb		text	Flanker percentile
nihtcb_fl_t	nihtcb		text	Flanker T-Score
nihtcb_ls_raw	nihtcb		text	List Sorting Raw
nihtcb_ls_ss	nihtcb		text	List Sorting standard score
nihtcb_ls_perc	nihtcb		text	List Sorting percentile
nihtcb_ls_t	nihtcb		text	List Sorting T-Score
nihtcb_dccs_raw	nihtcb		text	DCCS raw
nihtcb_dccs_ss	nihtcb		text	DCCS standard score
nihtcb_dccs_perc	nihtcb		text	DCCS percentile
nihtcb_dccs_t	nihtcb		text	DCCS T-Score
nihtcb_pc_raw	nihtcb		text	Pattern Comparison raw
nihtcb_pc_ss	nihtcb		text	Pattern Comparison standard score
nihtcb_pc_perc	nihtcb		text	Pattern Comparison percentile
nihtcb_pc_t	nihtcb		text	Pattern Comparison T-Score
nihtcb_psm_raw	nihtcb		text	Picture Sequence Memory raw
nihtcb_psm_ss	nihtcb		text	Picture Sequence Memory standard score
nihtcb_psm_perc	nihtcb		text	Picture Sequence Memory percentile
nihtcb_psm_t	nihtcb		text	Picture Sequence Memory T-Score
nihtcb_or_ss	nihtcb		text	Oral Reading standard score
nihtcb_or_perc	nihtcb		text	Oral Reading percentile
nihtcb_or_t	nihtcb		text	Oral Reading T-Score
nihtcb_fluid_ss	nihtcb		text	Cognition Fluid Composite Standard
nihtcb_fluid_perc	nihtcb		text	Cognition Fluid Composite Percentile
nihtcb_fluid_t	nihtcb		text	Cognition Fluid Composite T Score
nihtcb_cryst_ss	nihtcb		text	Cognition Crystallized Composite Standard
nihtcb_cryst_perc	nihtcb		text	Cognition Crystallized Composite Percentile
nihtcb_cryst_t	nihtcb		text	Cognition Crystallized Composite T_Score
nihtcb_total_ss	nihtcb		text	Cognition Total Composite Score Standard Score
nihtcb_total_perc	nihtcb		text	Cognition Total Composite Score Percentile
nihtcb_total_t	nihtcb		text	Cognition Total Composite Score T Score
nihtcb_ec_composite	nihtcb		text	Cognition Early Childhood Composite v1.1
nihtcb_moc_id_desc	nihtcb_moc		descriptive	Child's Name: [enrollment_arm_1][first_name] [enrollment_arm_1][last_name] ([enrollment_arm_1][nickname]) DOB: [enrollment_arm_1][dob] Visit: [event-label]
nihtcb_moc_yn	nihtcb_moc		radio	Was the NIH Toolbox Cognitive battery administered to the MOC?	1, Yes | 0, No
nihtcb_moc_date	nihtcb_moc		text	Date NIH TCB Administered to MOC								y
nihtcb_moc_age	nihtcb_moc		text	Age of MOC
nihtcb_foc_id_desc	nihtcb_foc		descriptive	Child's Name: [enrollment_arm_1][first_name] [enrollment_arm_1][last_name] ([enrollment_arm_1][nickname]) DOB: [enrollment_arm_1][dob] Visit: [event-label]
nihtcb_foc_yn	nihtcb_foc		radio	Was the NIH Toolbox Cognitive battery administered to the FOC?	1, Yes | 0, No
nihtcb_foc_date	nihtcb_foc		text	Date NIH TCB Administered to FOC								y
nihtcb_foc_age	nihtcb_foc		text	Age of FOC
cts_scores_subject_desc	carey_temperament_scales_scores		descriptive	Name: [enrollment_arm_1][first_name] [enrollment_arm_1][last_name] ([enrollment_arm_1][nickname]) DOB: [enrollment_arm_1][dob] Visit: [event-label]
cts_scores_done	carey_temperament_scales_scores		yesno	Did a parent complete the CTS?
cts_scores_activity_raw	carey_temperament_scales_scores		text	Activity Raw Score			number
cts_scores_rhythm_raw	carey_temperament_scales_scores		text	Rhythmicity Raw Score
cts_scores_approach_raw	carey_temperament_scales_scores		text	Approach Raw Score
cts_scores_adapt_raw	carey_temperament_scales_scores		text	Adaptability Raw Score
cts_scores_intens_raw	carey_temperament_scales_scores		text	Intensity Raw Score
cts_scores_mood_raw	carey_temperament_scales_scores		text	Mood Raw Score
cts_scores_persist_raw	carey_temperament_scales_scores		text	Persistence Raw Score
cts_scores_distract_raw	carey_temperament_scales_scores		text	Distractibility Raw Score
cts_scores_thresh_raw	carey_temperament_scales_scores		text	Threshold Raw Score
cts_scores_manage_raw	carey_temperament_scales_scores		text	Manageability Score
cts_scores_activity_cat	carey_temperament_scales_scores		text	Activity Category Score			number
cts_scores_rhythm_cat	carey_temperament_scales_scores		text	Rhythmicity Category Score
cts_scores_approach_cat	carey_temperament_scales_scores		text	Approach Category Score
cts_scores_adapt_cat	carey_temperament_scales_scores		text	Adaptability Category Score
cts_scores_intens_cat	carey_temperament_scales_scores		text	Intensity Category Score
cts_scores_mood_cat	carey_temperament_scales_scores		text	Mood Category Score
cts_scores_persist_cat	carey_temperament_scales_scores		text	Persistence Category Score
cts_scores_distract_cat	carey_temperament_scales_scores		text	Distractibility Category Score
cts_scores_thresh_cat	carey_temperament_scales_scores		text	Threshold Category Score
cts_scores_activity_z	carey_temperament_scales_scores		text	Activity Z Score			number
cts_scores_rhythm_z	carey_temperament_scales_scores		text	Rhythmicity Z Score
cts_scores_approach_z	carey_temperament_scales_scores		text	Approach Z Score
cts_scores_adapt_z	carey_temperament_scales_scores		text	Adaptability Z Score
cts_scores_intens_z	carey_temperament_scales_scores		text	Intensity Z Score
cts_scores_mood_z	carey_temperament_scales_scores		text	Mood Z Score
cts_scores_persist_z	carey_temperament_scales_scores		text	Persistence Z Score
cts_scores_distract_z	carey_temperament_scales_scores		text	Distractibility Z Score
cts_scores_thresh_z	carey_temperament_scales_scores		text	Threshold Z Score
srs_descr	srs2_scores		descriptive	*DO NOT ENTER DATA IN THIS FORM. NEEDS TO BE SCORED ON SPECIAL SOFTWARE AND IMPORTED*
srsp_comp	srs2_scores		radio	SRS-P Complete	1, Yes | 0, No							y
srsp_date	srs2_scores		text	Date SRS-P Administered			date_mdy			y		y
srsp_age_calc	srs2_scores		calc	AUTOCALCULATED Age when SRS administered	datediff([enrollment_arm_1][dob],[srsp_date],"mdy","true")
srsp_gender	srs2_scores		radio	Gender of SRS-P Participant	1, Male | 2, Female							y					@DEFAULT='[enrollment_arm_1][sex]:value'
srsp_confirm	srs2_scores	Confirmation of correct scoring	radio	Were the correct GENDER norms used for scoring?	1, Yes | 2, No							y
srsp_respondent_cat	srs2_scores		radio	Respondent Category	1, Mother | 2, Father | 555, Other
srsp_respondent_name	srs2_scores		text	Respondent Name						y
srsp_socl_aware_raw	srs2_scores	SRS-P Social Awareness Section	text	Social Awareness Raw Score			number	0	24
srsp_socl_aware_tscore	srs2_scores		text	Social Awareness T-Score			number	30	116
srsp_socl_cog_raw	srs2_scores	SRS-P Social Cognition Section	text	Social Cognition Raw Score			number	0	36
srsp_socl_cog_tscore	srs2_scores		text	Social Cognition T-Score			number	36	125
srsp_socl_comm_raw	srs2_scores	SRS-P Social Communication Section	text	Social Communication Raw Score			number	0	66
srsp_socl_comm_tscore	srs2_scores		text	Social Communication T-Score			number	36	134
srsp_socl_motv_raw	srs2_scores	SRS-P Social Motivation Section	text	Social Motivation Raw Score			number	0	33
srsp_socl_motv_tscore	srs2_scores		text	Social Motivation T-Score			number	37	119
srsp_aut_manner_raw	srs2_scores	SRS-P Autistic Mannerisms Section	text	Autistic Mannerisms Raw Score			number	0	36
srsp_aut_manner_tscore	srs2_scores		text	Autistic Mannerisms T-Score			number	40	146
srsp_total_raw	srs2_scores	SRS-P Total Section	text	Total Raw Score			number	0	195
srsp_total_tscore	srs2_scores		text	Total T-Score			number	30	142
srsp_total_tscore_category	srs2_scores		radio	Total T-Score Category	1, Total T-score=59 or less | 2, Total T-score=60-75 | 3, Total T-score=76 or higher

## Sheet: IBEMC-NDDs
Table S3. NDD-related question and answer sets in LPDR (Project: IBEMC)
Variable / Field Name	Form Name	Section Header	Field Type	Field Label	Choices, Calculations, OR Slider Labels	Field Note	Text Validation Type OR Show Slider Number	Text Validation Min	Text Validation Max	Identifier?	Branching Logic (Show field only if...)	Required Field?	Custom Alignment	Question Number (surveys only)	Matrix Group Name
u_dev_assess_done	visit_ancillary_care	<div align="center">Developmental Assessment</div>	radio	Developmental assessment done at this visit	1, Unknown | 2, Yes | 3, No								RH
u_dev_tools_used	visit_ancillary_care		radio	Standardized developmental screening tool(s) used	1, Unknown | 2, Yes | 3, No						[u_dev_assess_done] = '2'		RH
u_dev_status	visit_ancillary_care		radio	Developmental status	1, Typical | 2, Atypical						[u_dev_assess_done] = '2'		RH
u_severity_abn_dev	visit_ancillary_care		radio	Severity of atypical development	1, Unknown | 2, Mild delay | 3, Moderate delay | 4, Severe delay						[u_dev_status] = '2'
u_dev_milestns_ach	visit_ancillary_care		checkbox	Developmental milestones that were achieved in a typical order and timeframe	1, Unknown | 2, None | 3, Cognitive | 4, Fine motor | 5, Gross motor | 6, Social-emotional | 7, Speech-language | 8, Other						[u_dev_assess_done] = '2'
mult_dev_milestns_ach	visit_ancillary_care		descriptive	<html><font color=#FF0000>Unknown and another answer choice were both selected. Please revise your answer.</font></html>							[u_dev_milestns_ach(1)]='1' AND ([u_dev_milestns_ach(2)]='1' or [u_dev_milestns_ach(3)]='1' or [u_dev_milestns_ach(4)]='1' or [u_dev_milestns_ach(5)]='1' or [u_dev_milestns_ach(6)]='1' or [u_dev_milestns_ach(7)]='1' or [u_dev_milestns_ach(8)]='1')
mult_2_dev_milestns_ach	visit_ancillary_care		descriptive	<html><font color=#FF0000>None and another answer choice were both selected. Please revise your answer.</font></html>							[u_dev_milestns_ach(2)]='1' AND ([u_dev_milestns_ach(1)]='1' or [u_dev_milestns_ach(3)]='1' or [u_dev_milestns_ach(4)]='1' or [u_dev_milestns_ach(5)]='1' or [u_dev_milestns_ach(6)]='1' or [u_dev_milestns_ach(7)]='1' or [u_dev_milestns_ach(8)]='1')
u_dev_milestns_ach_oth	visit_ancillary_care		text	Developmental milestones that were achieved in typical order and timeframe-other, specify							[u_dev_milestns_ach(8)]='1'
u_ref_dev_assess	visit_ancillary_care		radio	Referred for further developmental assessment	1, Unknown | 2, Yes | 3, No | 4, Previously referred | 5, Family declined further assessments						[u_dev_status] = '2'		RH
u_ref_dev_assess_prov	visit_ancillary_care		checkbox	Type of provider/service to whom patient was referred for developmental assessment	1, Unknown | 2, Developmental/behavioral pediatrician | 3, Neuropsychologist | 4, Psychiatric APRN/CNP/CNS | 5, Psychiatrist | 6, Psychologist | 7, School psychologist | 8, Other						[u_ref_dev_assess]='2'
mult_ref_dev_assess_prov	visit_ancillary_care		descriptive	<html><font color=#FF0000>Unknown and another answer choice were both selected. Please revise your answer.</font></html>							[u_ref_dev_assess_prov(1)]='1' AND ([u_ref_dev_assess_prov(2)]='1' or [u_ref_dev_assess_prov(3)]='1' or [u_ref_dev_assess_prov(4)]='1' or [u_ref_dev_assess_prov(5)]='1' or [u_ref_dev_assess_prov(6)]='1' or [u_ref_dev_assess_prov(7)]='1' or [u_ref_dev_assess_prov(8)]='1')
u_ref_dev_assess_prov_oth	visit_ancillary_care		text	Type of provider/service to whom patient was referred for developmental assessment-other, specify							[u_ref_dev_assess_prov(8)]='1'
dev_status_loss	visit_ancillary_care		radio	Progressive loss of developmental milestones since last visit	1, Unknown | 2, Yes | 3, No						[intake_arm_1][u_cond_amino_acid(2)]= '1' or [intake_arm_1][u_cond_amino_acid(6)]= '1' or [intake_arm_1][u_cond_org_acid(3)]= '1' or [intake_arm_1][u_cond_org_acid(5)]= '1' or [intake_arm_1][u_cond_org_acid(1)]= '1' or [intake_arm_1][u_cond_amino_acid(1)]= '1' or [intake_arm_1][u_cond_amino_acid(4)]= '1' or [intake_arm_1][u_cond_amino_acid(5)]= '1' or [intake_arm_1][u_cond_org_acid(1)]='1'		RH
u_neuropsych_eval	visit_ancillary_care		radio	Neuropsychometric evaluation performed since last visit	1, Unknown | 2, Yes | 3, No								RH
u_overall_impr	visit_ancillary_care		radio	Overall neuropyschometric impression	1, Above average | 2, Average | 3, Below average | 4, In progress						[u_neuropsych_eval] = '2'
u_mental_health	visit_ancillary_care		radio	Patient has mental health concerns	1, Unknown | 2, Yes | 3, No								RH
u_mental_health_assess	visit_ancillary_care		dropdown	Referred for further mental health assessment	1, Unknown | 2, Yes | 3, No | 4, Previously referred | 5, Family declined further assessments						[u_mental_health]='2'
u_mental_health_provider	visit_ancillary_care		checkbox	Type of provider/service to whom patient was referred for mental health assessment	1, Unknown | 2, Developmental/behavioral pediatrician | 3, Marriage and family therapist | 4, Mental health counselor | 5, Neuropsychologist | 6, Pastoral counselor | 7, Psychiatric APRN/CNP/CNS | 8, Psychiatrist | 9, Psychologist | 10, School psychologist | 11, Social worker | 12, Other						[u_mental_health_assess]='2'
mult_mental_health_provider	visit_ancillary_care		descriptive	<html><font color=#FF0000>Unknown and another answer choice were both selected. Please revise your answer.</font></html>							[u_mental_health_provider(1)]='1' AND ([u_mental_health_provider(2)]='1' or [u_mental_health_provider(3)]='1' or [u_mental_health_provider(4)]='1' or [u_mental_health_provider(5)]='1' or [u_mental_health_provider(6)]='1' or [u_mental_health_provider(7)]='1' or [u_mental_health_provider(8)]='1' or [u_mental_health_provider(9)]='1' or [u_mental_health_provider(10)]='1' or [u_mental_health_provider(…
u_mental_health_prov_oth	visit_ancillary_care		text	Type of provider/service to whom patient was referred for mental health assessment-other, specify							[u_mental_health_provider(12)]='1'
u_behav_concerns	visit_ancillary_care		radio	Behavioral concerns	1, Unknown | 2, Yes | 3, No								RH
u_ref_behavioral	visit_ancillary_care		radio	Referred for further behavioral assessment	1, Unknown | 2, Yes | 3, No						[u_behav_concerns] = '2'		RH
u_ref_behavioral_exp	visit_ancillary_care		radio	Referred for further behavioral assessment-Explain	1, Previously referred | 2, Family declined further assessments						[u_ref_behavioral]='3'
u_ref_behavioral_prov	visit_ancillary_care		checkbox	Type of provider/service to whom patient was referred for behavioral assessment	1, Unknown | 2, Developmental/behavioral pediatrician | 3, Marriage and family therapist | 4, Mental health counselor | 5, Neuropsychologist | 6, Psychiatric APRN/CNP/CNS | 7, Psychiatrist | 8, Psychologist | 9, School psychologist | 10, Social worker | 11, Other						[u_ref_behavioral]='2'
mult_ref_behavioral_prov	visit_ancillary_care		descriptive	<html><font color=#FF0000>Unknown and another answer choice were both selected. Please revise your answer.</font></html>							[u_ref_behavioral_prov(1)]='1' AND ([u_ref_behavioral_prov(2)]='1' or [u_ref_behavioral_prov(3)]='1' or [u_ref_behavioral_prov(4)]='1' or [u_ref_behavioral_prov(5)]='1' or [u_ref_behavioral_prov(6)]='1' or [u_ref_behavioral_prov(7)]='1' or [u_ref_behavioral_prov(8)]='1' or [u_ref_behavioral_prov(9)]='1' or [u_ref_behavioral_prov(10)]='1' or [u_ref_behavioral_prov(11)]='1')
u_ref_behavioral_prov_oth	visit_ancillary_care		text	Type of provider/service to whom patient was referred for behavioral assessment-other, specify							[u_ref_behavioral_prov(11)]='1'
u_sp_ed_assess_rec	visit_ancillary_care	<div align="center">Education</div>	radio	Special education assessment recommended	1, Unknown | 2, Yes | 3, No | 4, Special education services already received						[age_at_visit]<22
u_sp_ed_reason	visit_ancillary_care		checkbox	Reason special education services received	1, Unknown | 2, Cognitive disability | 3, Developmental delay | 4, Fine motor disability | 5, Gross motor disability | 6, Learning disability | 7, Social-emotional disability | 8, Speech/Language disability | 9, Other health impairment (OHI) | 10, Other						[u_sp_ed_assess_rec]='4'
mult_sp_ed_reason	visit_ancillary_care		descriptive	<html><font color=#FF0000>Unknown and another answer choice were both selected. Please revise your answer.</font></html>							[u_sp_ed_reason(1)]='1' AND ([u_sp_ed_reason(2)]='1' or [u_sp_ed_reason(3)]='1' or [u_sp_ed_reason(4)]='1' or [u_sp_ed_reason(5)]='1' or [u_sp_ed_reason(6)]='1' or [u_sp_ed_reason(7)]='1' or [u_sp_ed_reason(8)]='1' or [u_sp_ed_reason(9)]='1' or [u_sp_ed_reason(10)]='1')
u_sp_ed_reason_oth	visit_ancillary_care		text	Reason special education services received-other, specify							[u_sp_ed_reason(10)]='1'
u_sp_ed_cat	visit_ancillary_care		checkbox	Special education category	1, Unknown | 2, Autism spectrum disorders | 3, Blind-visually impaired | 4, Deaf and hard of hearing | 5, Deaf-Blind | 6, Developmental cognitive disabilities: mild-moderate | 7, Developmental cognitive disabilities: severe- profound | 8, Developmental delay | 9, Emotional/Behavioral disorders | 10, Physically impaired | 11, Severely multiply impaired | 12, Specific learning disabilities | 13, Sp…						[u_sp_ed_assess_rec]='2' or [u_sp_ed_assess_rec]='4'
mult_u_sp_ed_cat	visit_ancillary_care		descriptive	<html><font color=#FF0000>Unknown and another answer choice were both selected. Please revise your answer.</font></html>							[u_sp_ed_cat(1)]='1' AND ([u_sp_ed_cat(2)]='1' or [u_sp_ed_cat(3)]='1' or [u_sp_ed_cat(4)]='1' or [u_sp_ed_cat(5)]='1' or [u_sp_ed_cat(6)]='1' or [u_sp_ed_cat(7)]='1' or [u_sp_ed_cat(8)]='1' or [u_sp_ed_cat(9)]='1' or [u_sp_ed_cat(10)]='1' or [u_sp_ed_cat(11)]='1' or [u_sp_ed_cat(12)]='1' or [u_sp_ed_cat(13)]='1' or [u_sp_ed_cat(14)]='1' or [u_sp_ed_cat(15)]='1')
u_sp_ed_cat_oth	visit_ancillary_care		text	Special education, other- specify							[u_sp_ed_cat(15)]='1'
sapropterin_neuro_pre	visit_management_and_treatment_pharmacotherapy		radio	Neuropsychological evaluation performed before prescribing sapropterin dihydrochloride	1, Unknown | 2, Yes | 3, No						[pku_pharma(4)]='1' or [biopt_pharma(7)]='1'		RH
sapropterin_neuro_dur	visit_management_and_treatment_pharmacotherapy		radio	Neuropsychological evaluation performed while taking sapropterin dihydrochloride	1, Unknown | 2, Yes | 3, No						[pku_pharma(4)]='1' or [biopt_pharma(7)]='1'		RH

## Sheet: PCH-NDDs
Table S3. NDD-related question and answer sets in LPDR (Project: PCH)
Variable / Field Name	Form Name	Data Type (Phenotypic, Genomic, Demographic)	Section Header	Field Type	Field Label	Choices, Calculations, OR Slider Labels	Field Note	Text Validation Type OR Show Slider Number	Text Validation Min	Text Validation Max	Identifier?	Branching Logic (Show field only if...)	Required Field?	Custom Alignment	Question Number (surveys only)	Matrix Group Name	Matrix Ranking?	Field Annotation
neuro_abnormal	enrollment_form	Phenotypic		dropdown	< html><font color=#3300CC>Neurologic abnormalities</font>< /html>	1, Yes|2, No|3, Don't know
neuro_abnormal_notes	enrollment_form	Phenotypic		notes	Details about the patient's neurologic abnormalities, if any:							[neuro_abnormal] = '1'
dev_assess	followup_visit_form	Phenotypic	<h1 style="text-align:left;">Developmental Assessment< h1	radio	Was a developmental assessment done at this visit?	1, Yes|2, No|3, Don't know								RH
cogdev	followup_visit_form	Phenotypic		dropdown	< html><font color=#3300CC>Cognitive/mental development</font>< /html>	1, Age appropriate|2, Mild delay|3, Moderate delay|4, Severe delay|5, Unknown						[dev_assess] = '1'
cogdev_notes	followup_visit_form	Phenotypic		notes	Cognitive/mental development explanatory notes, if any:							[dev_assess] = '1'
speechdev	followup_visit_form	Phenotypic		dropdown	< html><font color=#3300CC>Speech/language development</font>< /html>	1, Age appropriate|2, Mild delay|3, Moderate delay|4, Severe delay|5, Unknown						[dev_assess] = '1'
speechdev_notes	followup_visit_form	Phenotypic		notes	Speech/language development explanatory notes, if any:							[dev_assess] = '1'
physdev	followup_visit_form	Phenotypic		dropdown	< html><font color=#3300CC>Physical development</font>< /html>	1, Age appropriate|2, Mild delay|3, Moderate delay|4, Severe delay|5, Unknown						[dev_assess] = '1'
physdev_notes	followup_visit_form	Phenotypic		notes	Physical development explanatory notes, if any:							[dev_assess] = '1'
socialdev	followup_visit_form	Phenotypic		dropdown	< html><font color=#3300CC>Social/emotional development</font>< /html>	1, Age appropriate|2, Mild delay|3, Moderate delay|4, Severe delay|5, Unknown						[dev_assess] = '1'
socialdev_notes	followup_visit_form	Phenotypic		notes	Social/emotional development explanatory notes, if any:							[dev_assess] = '1'
grmotordev	followup_visit_form	Phenotypic		dropdown	< html><font color=#3300CC>Gross motor skills development</font>< /html>	1, Age appropriate|2, Mild delay|3, Moderate delay|4, Severe delay|5, Unknown						[dev_assess] = '1'
grmotordev_notes	followup_visit_form	Phenotypic		notes	Gross motor skills development explanatory notes, if any:							[dev_assess] = '1'
fnmotordev	followup_visit_form	Phenotypic		dropdown	< html><font color=#3300CC>Fine motor skills development</font>< /html>	1, Age appropriate|2, Mild delay|3, Moderate delay|4, Severe delay|5, Unknown						[dev_assess] = '1'
fnmotordev_notes	followup_visit_form	Phenotypic		notes	Fine motor skills development explanatory notes, if any:							[dev_assess] = '1'
memoryloss_notes	followup_visit_form	Phenotypic		notes	Please provide details about the patient's memory loss:							[clinsympt(14)] = '1'
nervousness_notes	followup_visit_form	Phenotypic		notes	Please provide details about the patient's nervousness:							[clinsympt(15)] = '1'
slowspeech_notes	followup_visit_form	Phenotypic		notes	Please provide details about the patient's slow speech:							[clinsympt(19)] = '1'
neuropsych_eval	followup_visit_form	Phenotypic		radio	Was the patient referred for a formal developmental/neuropsychological evaluation?	1, Yes|2, No|3, Don't know								RH
neuropsych_eval_notes	followup_visit_form	Phenotypic		notes	Notes about referral for developmental/neuropsychological evaluation, if any:							[neuropsych_eval] = '1'
phystherapy	followup_visit_form	Phenotypic		radio	Was the patient referred for physical or occupational therapy?	1, Yes|2, No|3, Don't know								RH
phystherapy_notes	followup_visit_form	Phenotypic		notes	Notes about referral for physical or occupational therapy, if any:							[phystherapy] = '1'
speechtx	followup_visit_form	Phenotypic		radio	Was the patient referred for speech therapy?	1, Yes|2, No|3, Don't know								RH
speechtx_notes	followup_visit_form	Phenotypic		notes	Notes about referral for speech therapy, if any:							[speechtx] = '1'
mentalserv	followup_visit_form	Phenotypic		radio	Was the patient referred for mental health services (psychosocial risk factors present)?	1, Yes|2, No|3, Don't know								RH
mentalserv_notes	followup_visit_form	Phenotypic		notes	Notes about referral for mental health services, if any:							[mentalserv] = '1'
othspec	followup_visit_form	Phenotypic		radio	Was the child referred to any other specialist(s)?	1, Yes|2, No|3, Don't know								RH
othspec_notes	followup_visit_form	Phenotypic		notes	Notes about referral to other specialist(s), if any:							[othspec] = '1'

## Sheet: SpotSMA-NDDs
Table S3. NDD-related question and answer sets in LPDR (Project: SpotSMA)
Variable / Field Name	Type of Data (Demographic, Genomic/Genetic, Phenotypic)	Form Name	Section Header	Field Type	Field Label	Choices, Calculations, OR Slider Labels	Field Note	Text Validation Type OR Show Slider Number	Text Validation Min	Text Validation Max	Identifier?	Branching Logic (Show field only if...)	Required Field?	Custom Alignment	Question Number (surveys only)	Matrix Group Name	Matrix Ranking?	Field Annotation
bsitd_dt	demographic	bayley_scales_of_infant_and_toddler_development		text	Evaluation date:			date_mdy						RH
bsitd_age_month	demographic	bayley_scales_of_infant_and_toddler_development		calc	Age at this evaluation: (months)	round(datediff([v1_arm_1][dm_dob], [bsitd_dt], "M", "mdy"),2)
bsitd_eva_name	demographic	bayley_scales_of_infant_and_toddler_development		text	Name of the Evaluator/Therapist:
bsitd_fm_yn	demographic	bayley_fine_motor_assessment		yesno	Did we performed Bayley FINE Motor Scale assessment?									RH
bsitd_fm_dt	demographic	bayley_fine_motor_assessment		text	Date of FINE motor assessment:			date_mdy				[bsitd_fm_yn] = '1'		RH
bsitd_gm_yn	demographic	bayley_gross_motor_scale_assessment		yesno	Did we performed Bayley GROSS Motor Scale assessment?									RH
bsitd_gm_dt	demographic	bayley_gross_motor_scale_assessment		text	Date of GROSS motor assessment:			date_mdy				[bsitd_gm_yn] = '1'		RH
aims_testcomp	demographic	alberta_infant_motor_scale_aims		yesno	Test Completed									RH
aims_end_tm	demographic	alberta_infant_motor_scale_aims		text	End Time			time
aims_cmt	demographic	alberta_infant_motor_scale_aims		notes	AIMS Comments									LV

## Sheet: W-Krabbe-NDDs
Table S3. NDD-related question and answer sets in LPDR (Project: W-Krabbe)
Variable / Field Name	Form Name	Section Header	Field Type	Field Label	Choices, Calculations, OR Slider Labels	Field Note	Text Validation Type OR Show Slider Number	Text Validation Min	Text Validation Max	Identifier?	Branching Logic (Show field only if...)	Required Field?	Custom Alignment	Question Number (surveys only)	Matrix Group Name	Matrix Ranking?	Field Annotation
c_development	section_c_neurologic_exam		radio	Development	1, Normal | 2, Abnormal								RH
c_abnormal_specify	section_c_neurologic_exam		notes	Specify abnormal development
d_seizures	section_d_symptoms		radio	Seizures	1, Yes | 2, No | 3, N/A								RH
d_seizures_age	section_d_symptoms		text	Seizures-Onset age
d_seizures_comments	section_d_symptoms		text	Seizures-Comments
d_seizure_description	section_d_symptoms		text	Describe the seizures
d_loss_of_milestones	section_d_symptoms		radio	Loss of Milestones	1, Yes | 2, No | 3, N/A								RH
d_loss_of_milestones_age	section_d_symptoms		text	Loss of Milestones-Onset age
d_loss_of_milestones_comments	section_d_symptoms		text	Loss of Milestones-Comments

## Sheet: CureSMA-NDDs
Table S3. NDD-related question and answer sets in LPDR (Project: CureSMA)
Variable / Field Name	Form Name	Section Header	Field Type	Field Label	Choices, Calculations, OR Slider Labels	Field Note	Text Validation Type OR Show Slider Number	Text Validation Min	Text Validation Max	Identifier?	Branching Logic (Show field only if...)	Required Field?	Custom Alignment	Question Number (surveys only)	Matrix Group Name	Matrix Ranking?	Field Annotation
aims_performed	alberta_infant_motor_scale_aims		yesno	Was AIMS performed this visit?								y	RH
aims_visit_type	alberta_infant_motor_scale_aims		dropdown	visit type	1, S | 2, V
aims_visit_num	alberta_infant_motor_scale_aims		dropdown	visit number	1, 1 | 2, 2 | 3, 3 | 4, 4 | 5, 5 | 6, 6 | 7, 7 | 8, 8 | 9, 9 | 10, 10 | 11, 11 | 12, 12 | 13, 13 | 14, 14 | 15, 15 | 16, 16 | 17, 17 | 18, 18 | 19, 19 | 20, 20 | 21, 21 | 22, 22 | 23, 23 | 24, 24 | 25, 25 | 26, 26 | 27, 27 | 28, 28 | 29, 29 | 30, 30
aims_start_tm	alberta_infant_motor_scale_aims		text	Start Time			time
aims_prone_lying1	alberta_infant_motor_scale_aims	Prone	radio	Prone Lying (1)	1, Observed | 2, Not Observed										prone_position
aims_prone_lying2	alberta_infant_motor_scale_aims		radio	Prone Lying (2)	1, Observed | 2, Not Observed										prone_position
aims_prone_prop	alberta_infant_motor_scale_aims		radio	Prone Prop	1, Observed | 2, Not Observed										prone_position
aims_prone_forearmsup1	alberta_infant_motor_scale_aims		radio	Forearm Support (1)	1, Observed | 2, Not Observed										prone_position
prone_mobility	alberta_infant_motor_scale_aims		radio	Prone Mobility	1, Observed | 2, Not Observed										prone_position
aims_prone_forearmsup2	alberta_infant_motor_scale_aims		radio	Forearm Support (2)	1, Observed | 2, Not Observed										prone_position
aims_prone_extarmsup	alberta_infant_motor_scale_aims		radio	Extended Arm Support	1, Observed | 2, Not Observed										prone_position
aims_prone_rollworot	alberta_infant_motor_scale_aims		radio	Rolling Prone to Supine Without Rotation	1, Observed | 2, Not Observed										prone_position
aims_prone_swim	alberta_infant_motor_scale_aims		radio	Swimming	1, Observed | 2, Not Observed										prone_position
aims_prone_forearm_reach	alberta_infant_motor_scale_aims		radio	Reaching from Forearm Support	1, Observed | 2, Not Observed										prone_position
aims_prone_pivot	alberta_infant_motor_scale_aims		radio	Pivoting	1, Observed | 2, Not Observed										prone_position
aims_prone_rollwrot	alberta_infant_motor_scale_aims		radio	Rolling Prone to Supine with Rotation	1, Observed | 2, Not Observed										prone_position
aims_prone_4point	alberta_infant_motor_scale_aims		radio	four-Point Kneeling (1)	1, Observed | 2, Not Observed										prone_position
aims_prone_propsidelying	alberta_infant_motor_scale_aims		radio	Propped Side Lying	1, Observed | 2, Not Observed										prone_position
aims_prone_recipcrawl	alberta_infant_motor_scale_aims		radio	Reciprocal Crawling	1, Observed | 2, Not Observed										prone_position
aims_prone_4point_sit	alberta_infant_motor_scale_aims		radio	Four-Point Kneeling to Sitting or Half-Sitting	1, Observed | 2, Not Observed										prone_position
aims_prone_recipcreep1	alberta_infant_motor_scale_aims		radio	Reciprocal Creeping (1)	1, Observed | 2, Not Observed										prone_position
aims_prone_extarmsup_reach	alberta_infant_motor_scale_aims		radio	Reaching from Extended Arm Support	1, Observed | 2, Not Observed										prone_position
aims_prone_fourpoint2	alberta_infant_motor_scale_aims		radio	Four-Point Kneeling (2)	1, Observed | 2, Not Observed										prone_position
aims_prone_4point_mod	alberta_infant_motor_scale_aims		radio	Modified Four-Point Kneeling	1, Observed | 2, Not Observed										prone_position
aims_prone_recipcreep2	alberta_infant_motor_scale_aims		radio	Recriprocal Creeping (2)	1, Observed | 2, Not Observed										prone_position
aims_supine_lying1	alberta_infant_motor_scale_aims	Supine	radio	Supine Lying (1)	1, Observed | 2, Not Observed										supine_position
aims_supine_lying2	alberta_infant_motor_scale_aims		radio	Supine Lying (2)	1, Observed | 2, Not Observed										supine_position
aims_supine_lying3	alberta_infant_motor_scale_aims		radio	Supine Lying (3)	1, Observed | 2, Not Observed										supine_position
aims_supine_lying4	alberta_infant_motor_scale_aims		radio	Suping Lying (4)	1, Observed | 2, Not Observed										supine_position
aims_supine_handtoknee	alberta_infant_motor_scale_aims		radio	Hands to Knees	1, Observed | 2, Not Observed										supine_position
aims_supine_activeext	alberta_infant_motor_scale_aims		radio	Active Extension	1, Observed | 2, Not Observed										supine_position
aims_supine_handtofeet	alberta_infant_motor_scale_aims		radio	Hands to Feet	1, Observed | 2, Not Observed										supine_position
aims_supine_rollworot	alberta_infant_motor_scale_aims		radio	Rolling Supine to Prone without Rotation	1, Observed | 2, Not Observed										supine_position
aims_supine_rollwrot	alberta_infant_motor_scale_aims		radio	Rolling Supine to Prone with Rotation	1, Observed | 2, Not Observed										supine_position
aims_sit_sup	alberta_infant_motor_scale_aims	Sitting	radio	Sitting with Support	1, Observed | 2, Not Observed										sitting_position
aims_sit_proparms	alberta_infant_motor_scale_aims		radio	Sitting with Propped Arms	1, Observed | 2, Not Observed										sitting_position
aims_sit_pulltosit	alberta_infant_motor_scale_aims		radio	Pull to Sit	1, Observed | 2, Not Observed										sitting_position
aims_sit_unsustain	alberta_infant_motor_scale_aims		radio	Unsustained Sitting	1, Observed | 2, Not Observed										sitting_position
aims_sit_armsup	alberta_infant_motor_scale_aims		radio	Sitting with Arm Support	1, Observed | 2, Not Observed										sitting_position
aims_sit_unsustain_armsup	alberta_infant_motor_scale_aims		radio	Unsustained Sitting without Arm Support	1, Observed | 2, Not Observed										sitting_position
aims_sit_wtshift	alberta_infant_motor_scale_aims		radio	Weight Shift in Unsustained Sitting	1, Observed | 2, Not Observed										sitting_position
aims_sit_armsup_wo1	alberta_infant_motor_scale_aims		radio	Sitting without Arm Support (1)	1, Observed | 2, Not Observed										sitting_position
aims_sit_rotsit_reach	alberta_infant_motor_scale_aims		radio	Reach with Rotation in Sitting	1, Observed | 2, Not Observed										sitting_position
aims_sit_toprone	alberta_infant_motor_scale_aims		radio	Sitting to Prone	1, Observed | 2, Not Observed										sitting_position
aims_sit_4point	alberta_infant_motor_scale_aims		radio	Sitting to Four-Point Kneeling	1, Observed | 2, Not Observed										sitting_position
aims_sit_armsup_wo2	alberta_infant_motor_scale_aims		radio	Sitting without Arm Support (2)	1, Observed | 2, Not Observed										sitting_position
aims_stand_sup1	alberta_infant_motor_scale_aims	Standing	radio	Support Standing (1)	1, Observed | 2, Not Observed										standing_position
aims_stand_sup2	alberta_infant_motor_scale_aims		radio	Support Standing (2)	1, Observed | 2, Not Observed										standing_position
aims_stand_sup3	alberta_infant_motor_scale_aims		radio	Support Standing (3)	1, Observed | 2, Not Observed										standing_position
aims_stand_pulltostand	alberta_infant_motor_scale_aims		radio	Pulls to Stand with Support	1, Observed | 2, Not Observed										standing_position
aims_stand_pulltostand_y	alberta_infant_motor_scale_aims		radio	Pulls to Stands/Stands	1, Observed | 2, Not Observed										standing_position
aims_stand_suprot	alberta_infant_motor_scale_aims		radio	Support Standing with Rotation	1, Observed | 2, Not Observed										standing_position
aims_stand_cruiseworot	alberta_infant_motor_scale_aims		radio	Cruising without Rotation	1, Observed | 2, Not Observed										standing_position
aims_stand_halfkneel	alberta_infant_motor_scale_aims		radio	Half-Kneeling	1, Observed | 2, Not Observed										standing_position
aims_stand_cntrllower	alberta_infant_motor_scale_aims		radio	Controlled Lowering Through	1, Observed | 2, Not Observed										standing_position
aims_stand_cruisewrot	alberta_infant_motor_scale_aims		radio	Cruising with Rotation	1, Observed | 2, Not Observed										standing_position
aims_stand_standalone	alberta_infant_motor_scale_aims		radio	Stands Alone	1, Observed | 2, Not Observed										standing_position
aims_stand_earlystep	alberta_infant_motor_scale_aims		radio	Early Stepping	1, Observed | 2, Not Observed										standing_position
aims_stand_fromsquat	alberta_infant_motor_scale_aims		radio	Standing from Modified Squat	1, Observed | 2, Not Observed										standing_position
aims_stand_fromquad	alberta_infant_motor_scale_aims		radio	Standing from Quadruped Position	1, Observed | 2, Not Observed										standing_position

## Sheet: LSD CIG Subgroup All-NDDs
Table S3. NDD-related question and answer sets in LPDR (Project: LSD CIG Subgroup All)
Variable / Field Name	Form Name	Section Header	Field Type	Field Label	Choices, Calculations, OR Slider Labels	Field Note	Text Validation Type OR Show Slider Number	Text Validation Min	Text Validation Max	Identifier?	Branching Logic (Show field only if...)	Required Field?	Custom Alignment	Question Number (surveys only)	Matrix Group Name	Matrix Ranking?	ALL	Niemann Pick	Fabry	Gaucher	Pompe	MPSI
med_hx_psy	followup_medical_history	<div align="center">Psychiatric Changes</div>	checkbox	Psychiatric changes since last visit	1, Unknown | 2, None | 3, Depression | 4, Anxiety | 5, Other												x	x	x	x	x	x
med_hx_psy_dep_des	followup_medical_history		notes	Describe the patient's depression							[med_hx_psy(3)]='1'						x	x	x	x	x	x
med_hx_psy_dep_med	followup_medical_history		radio	Patient is on medication for depression	1, Unknown | 2, Yes | 3, No						[med_hx_psy(3)]='1'		RH				x	x	x	x	x	x
med_hx_psy_dep_hosp	followup_medical_history		radio	Patient required hospitalization for depression	1, Unknown | 2, Yes | 3, No						[med_hx_psy(3)]='1'		RH				x	x	x	x	x	x
med_hx_psy_dep_suicide	followup_medical_history		radio	Patient is suicidal	1, Unknown | 2, Yes | 3, No						[med_hx_psy(3)]='1'		RH				x	x	x	x	x	x
med_hx_psy_dep	followup_medical_history		dropdown	Approximate age of onset for depression	1, Unknown | 2, 0 | 3, 1 | 4, 2 | 5, 3 | 6, 4 | 7, 5 | 8, 6 | 9, 7 | 10, 8 | 11, 9 | 12, 10 | 13, 11 | 14, 12 | 15, 13 | 16, 14 | 17, 15 | 18, 16 | 19, 17 | 20, 18						[med_hx_psy(3)]='1'						x	x	x	x	x	x
med_hx_psy_anxiety	followup_medical_history		dropdown	Approximate age of onset for anxiety	1, Unknown | 2, 0 | 3, 1 | 4, 2 | 5, 3 | 6, 4 | 7, 5 | 8, 6 | 9, 7 | 10, 8 | 11, 9 | 12, 10 | 13, 11 | 14, 12 | 15, 13 | 16, 14 | 17, 15 | 18, 16 | 19, 17 | 20, 18						[med_hx_psy(4)]='1'						x	x	x	x	x	x
med_hx_psy_oth	followup_medical_history		notes	Describe any other psychiatric problems							[med_hx_psy(5)]='1'						x	x	x	x	x	x
u_dev_assess_done	followup_medical_history	<div align="center">Developmental Assessment</div>	radio	Developmental assessment done at this visit	1, Unknown | 2, Yes | 3, No								RH				x	x	x	x	x	x
u_dev_tools_used	followup_medical_history		radio	Standardized developmental screening tool(s) used	1, Unknown | 2, Yes | 3, No						[u_dev_assess_done] = '2'		RH				x	x	x	x	x	x
u_dev_status	followup_medical_history		radio	Developmental status	1, Typical | 2, Atypical						[u_dev_assess_done] = '2'		RH				x	x	x	x	x	x
u_severity_abn_dev	followup_medical_history		radio	Severity of atypical development	1, Unknown | 2, Mild delay | 3, Moderate delay | 4, Severe delay						[u_dev_status] = '2'						x	x	x	x	x	x
u_dev_milestns_ach	followup_medical_history		checkbox	Developmental milestones that were achieved in a typical order and timeframe	1, Unknown | 2, None | 3, Cognitive | 4, Fine motor | 5, Gross motor | 6, Social-emotional | 7, Speech-language | 8, Other						[u_dev_assess_done] = '2'						x	x	x	x	x	x
u_dev_milestns_ach_oth	followup_medical_history		text	Developmental milestones that were achieved in typical order and timeframe-other, specify							[u_dev_milestns_ach(8)]='1'						x	x	x	x	x	x
u_ref_dev_assess	followup_medical_history		radio	Referred for further developmental assessment	1, Unknown | 2, Yes | 3, No | 4, Previously referred | 5, Family declined further assessments						[u_dev_status] = '2'						x	x	x	x	x	x
u_ref_dev_assess_prov	followup_medical_history		checkbox	Type of provider/service to whom patient was referred for developmental assessment	1, Unknown | 2, Developmental/behavioral pediatrician | 3, Neuropsychologist | 4, Psychiatric APRN/CNP/CNS | 5, Psychiatrist | 6, Psychologist | 7, School psychologist | 8, Other						[u_ref_dev_assess]='2'						x	x	x	x	x	x
u_ref_dev_assess_prov_oth	followup_medical_history		text	Type of provider/service to whom patient was referred for developmental assessment-other, specify							[u_ref_dev_assess_prov(8)]='1'						x	x	x	x	x	x
dev_status_loss	followup_medical_history		radio	Progressive loss of developmental milestones since last visit	1, Unknown | 2, Yes | 3, No								RH				x	x	x	x	x	x
